# Supplementary material for: Insights on the historical biogeography of Philippine domestic pigs and its relationship with continental domestic pigs and wild boars
Source: PLoS One. 2022 Mar 28;17(3):e0254299. doi: 10.1371/journal.pone.0254299 (PMC8959178; doi:10.1371/journal.pone.0254299)
Supplement: S1 Table — (XLSX) [file pone.0254299.s006.xlsx]

## Sheet: S1 Table
Table 1 List of samples used in the study
Number	ID #	Species	Location
1	P1	Domestic/Native pig	Aklan Province, Philippines
2	P2	Domestic/Native pig	Aklan Province, Philippines
3	P3	Domestic/Native pig	Aklan Province, Philippines
4	P4	Domestic/Native pig	Aklan Province, Philippines
5	P5	Domestic/Native pig	Aklan Province, Philippines
6	P6	Domestic/Native pig	Aklan Province, Philippines
7	P7	Domestic/Native pig	Antique Province, Philippines
8	P8	Domestic/Native pig	Antique Province, Philippines
9	P9	Domestic/Native pig	Antique Province, Philippines
10	P10	Domestic/Native pig	Capiz Province, Philippines
11	P11	Domestic/Native pig	Capiz Province, Philippines
12	P12	Domestic/Native pig	Capiz Province, Philippines
13	P13	Domestic/Native pig	Capiz Province, Philippines
14	P14	Domestic/Native pig	Guimaras Province, Philippines
15	P15	Domestic/Native pig	Guimaras Province, Philippines
16	P16	Domestic/Native pig	Guimaras Province, Philippines
17	P17	Domestic/Native pig	Guimaras Province, Philippines
18	P18	Domestic/Native pig	Guimaras Province, Philippines
19	P19	Domestic/Native pig	Guimaras Province, Philippines
20	P20	Domestic/Native pig	Iloilo Province, Philippines
21	P21	Domestic/Native pig	Iloilo Province, Philippines
22	P22	Domestic/Native pig	Iloilo Province, Philippines
23	P23	Domestic/Native pig	Iloilo Province, Philippines
24	P24	Philippind wild pig	Leyte Province, Philippines
25	P25	Philippine wild pig	Leyte Province, Philippines
26	P26	Domestic/Native pig	Ubay, Bohol, Philippines
27	P27	Domestic/Native pig	Ubay, Bohol, Philippines
28	P28	Domestic/Native pig	Ubay, Bohol, Philippines
29	P29	Domestic/Native pig	Ubay, Bohol, Philippines
30	P30	Domestic/Native pig	Ubay, Bohol, Philippines
31	P31	Domestic/Native pig	Ubay, Bohol, Philippines
32	P32	Domestic/Native pig	Ubay, Bohol, Philippines
33	P33	Domestic/Native pig	Ubay, Bohol, Philippines
34	P34	Domestic/Native pig	Ubay, Bohol, Philippines
35	P35	Domestic/Native pig	Mabini, Bohol, Philippines
36	P36	Domestic/Native pig	Mabini, Bohol, Philippines
37	P37	Domestic/Native pig	Mabini, Bohol, Philippines
38	P38	Domestic/Native pig	Mabini, Bohol, Philippines
39	P39	Domestic/Native pig	Mabini, Bohol, Philippines
40	P40	Domestic/Native pig	Mabini, Bohol, Philippines
41	P41	Domestic/Native pig	Mabini, Bohol, Philippines
42	P42	Domestic/Native pig	Mabini, Bohol, Philippines
43	P43	Domestic/Native pig	Guindulman, Bohol, Philippines
44	P44	Domestic/Native pig	Guindulman, Bohol, Philippines
45	P45	Domestic/Native pig	Guindulman, Bohol, Philippines
46	P46	Domestic/Native pig	Guindulman, Bohol, Philippines
47	P47	Domestic/Native pig	Guindulman, Bohol, Philippines
48	P48	Domestic/Native pig	Guindulman, Bohol, Philippines
49	P49	Domestic/Native pig	Guindulman, Bohol, Philippines
50	P50	Domestic/Native pig	Guindulman, Bohol, Philippines
51	P51	Domestic/Native pig	Guindulman, Bohol, Philippines
52	P52	Domestic/Native pig	Guindulman, Bohol, Philippines
53	P53	Domestic/Native pig	Talibon, Bohol, Philippines
54	P54	Domestic/Native pig	Talibon, Bohol, Philippines
55	P55	Domestic/Native pig	Talibon, Bohol, Philippines
56	P56	Domestic/Native pig	Talibon, Bohol, Philippines
57	P57	Domestic/Native pig	Talibon, Bohol, Philippines
58	P58	Domestic/Native pig	Talibon, Bohol, Philippines
59	P59	Domestic/Native pig	Talibon, Bohol, Philippines
60	P60	Domestic/Native pig	Talibon, Bohol, Philippines
61	P61	Domestic/Native pig	Talibon, Bohol, Philippines
62	P62	Domestic/Native pig	Talibon, Bohol, Philippines
63	P63	Domestic/Native pig	Talibon, Bohol, Philippines
64	P64	Domestic/Native pig	Talibon, Bohol, Philippines
65	P65	Domestic/Native pig	Talibon, Bohol, Philippines
66	P66	Domestic/Native pig	Bilar, Bohol, Philippines
67	P67	Domestic/Native pig	Bilar, Bohol, Philippines
68	P68	Domestic/Native pig	Bilar, Bohol, Philippines
69	P69	Domestic/Native pig	Bilar, Bohol, Philippines
70	P70	Domestic/Native pig	Bilar, Bohol, Philippines
71	P71	Domestic/Native pig	Bilar, Bohol, Philippines
72	P72	Domestic/Native pig	Bilar, Bohol, Philippines
73	P73	Domestic/Native pig	Bilar, Bohol, Philippines
74	P74	Domestic/Native pig	Bilar, Bohol, Philippines
75	P75	Domestic/Native pig	Balilihan, Bohol, Philippines
76	P76	Domestic/Native pig	Balilihan, Bohol, Philippines
77	P77	Domestic/Native pig	Balilihan, Bohol, Philippines
78	P78	Domestic/Native pig	Balilihan, Bohol, Philippines
79	P79	Domestic/Native pig	Balilihan, Bohol, Philippines
80	P80	Domestic/Native pig	Balilihan, Bohol, Philippines
81	P81	Domestic/Native pig	Balilihan, Bohol, Philippines
82	P82	Domestic/Native pig	San Miguel, Bohol, Philippines
83	P83	Domestic/Native pig	San Miguel, Bohol, Philippines
84	P84	Domestic/Native pig	San Miguel, Bohol, Philippines
85	P85	Domestic/Native pig	San Miguel, Bohol, Philippines
86	P86	Domestic/Native pig	San Miguel, Bohol, Philippines
87	P87	Domestic/Native pig	San Miguel, Bohol, Philippines
88	P88	Domestic/Native pig	San Miguel, Bohol, Philippines
89	P89	Domestic/Native pig	Loon, Bohol, Philippines
90	P90	Domestic/Native pig	Loon, Bohol, Philippines
91	P91	Domestic/Native pig	Loon, Bohol, Philippines
92	P92	Domestic/Native pig	Loon, Bohol, Philippines
93	P93	Domestic/Native pig	Loon, Bohol, Philippines
94	P94	Domestic/Native pig	Loon, Bohol, Philippines
95	P95	Domestic/Native pig	Loon, Bohol, Philippines
96	P96	Domestic/Native pig	Loon, Bohol, Philippines
97	P97	Domestic/Native pig	Albur, Bohol, Philippines
98	P98	Domestic/Native pig	Albur, Bohol, Philippines
99	P99	Domestic/Native pig	Albur, Bohol, Philippines
100	P100	Domestic/Native pig	Albur, Bohol, Philippines
101	P101	Domestic/Native pig	Albur, Bohol, Philippines
102	P102	Domestic/Native pig	Pilar, Bohol, Philippines
103	P103	Domestic/Native pig	Pilar, Bohol, Philippines
104	P104	Domestic/Native pig	Pilar, Bohol, Philippines
105	P105	Domestic/Native pig	Pilar, Bohol, Philippines
106	P106	Domestic/Native pig	Pilar, Bohol, Philippines
107	P107	Domestic/Native pig	Northern Luzon, Philippines
108	P108	Domestic/Native pig	Northern Luzon, Philippines
