# Supplementary material for: Insights on the historical biogeography of Philippine domestic pigs and its relationship with continental domestic pigs and wild boars
Source: PLoS One. 2022 Mar 28;17(3):e0254299. doi: 10.1371/journal.pone.0254299 (PMC8959178; doi:10.1371/journal.pone.0254299)
Supplement: S2 Table — (XLSX) [file pone.0254299.s007.xlsx]

## Sheet: S2 Table
Table 2 Newly generated Philippine pig haplotypes and the publicly available sequences of pigs found in the mainland Southeast Asia
Number	Accession number	Breed/status	Geographic location	Type	Haplogroup classification	D-loog length	Author		DNA Sequences
1	MN625805	Philippine native pig	Philippines	Domestic/Asian	D2	1043	This study		CAACCAAAACAAGCATTCCATTCGTATGCAAACCAAAACGCCAAGTACTTAATTACTATCTTTAAAACAAAAAAACCCATAAAAATTGCGCACAAACATACAAATATGCGACCCCAAAAATTTAACCATTAAAAACAAAAAATTTAATATATTATAGCCCTATGTACGTCGTGCATTAACTGCTAGTCCCCATGCATATAAGCATGTACATATTATTATTAATATTACATAGTACATATCATTATTGATCGTACATAGCACATATCATGTCAAATAACTCCAGTCAACATGCGTATCACCACCATTAGATCACGAGCTTAATTACCATGCCGCGTGAAACCAGCAACCCGCTTGGCAGGGATCCCTCTTCTCGCTCCGGGCCCATAAATCGTGGGGGTT…
2	MN625807	Philippine native pig	Philippines	Domestic/Asian	D2	1043	This study		CAACCAAAACAAGCATTCCATTCGTATGCAAACCAAAACGCCAAGTACTTAATTACTATCTTTAAAACAAAAAAACCCATAAAAATTGCGCACAAACATACAAATATGCGACCCCAAAAATTTAACCATTAAAAACAAAAAATTTAATATATTATAGCCCTATGTACGTCGTGCATTAACTGCTAGTCCCCATGCATATAAGCATGTACATATTATTATTAATATTACATAGTACATATTATTATTGATCGTACATAGCACATATCATGTCAAATAATTCCAGTCAACATGCGTATCACCACCATTAGATCACGAGCTTAATTACCATGCCGCGTGAAACCAGCAACCCGCTTGGCAGGGATCCCTCTTCTCGCTCCGGGCCCATAAATCGTGGGGGTT…
3	MN625808	Philippine native pig	Philippines	Domestic/Asian	D2	1043	This study		CAACCAAAACAAGCATTCCATTCATATGCAAACCAAAACGCCAAGTACTTAATTACTATCTTTAAAACAAAAAAACCCATAAAAATTGCGCACAAACATACAAATATGCGACCCCAAAAATTTAACCATTAAAAACAAAAAATTTAATATATTATAGCCCTATGTACGTCGTGCATTAACCGCTAGTCCCCATGCATATAAGCATGTACATACTATTATTAATATTACATAGTACATATCATTATTGATCGTACATAGCACATATCATGTCAAATAACTCCAGTCAACATGCGTATCACCACCATTAGATCACGAGCTTAATTACCATGCCGCGTGAAACCAGCAACCCGCTTGGCAGGGATCCCTCTTCTCGCTCCGGGCCCATAAATCGTGGGGGTT…
4	MN625812	Philippine native pig	Philippines	Domestic/Asian	D2	1043	This study		CAACCAAAACAAGCATTCCATTCATATGCAAACCAAAACGCCAAGTGCTTAATTACTATCTTTAAAACAAAAAAACCCATAAAAATTGCGCACAAACATACAAATATGCGACCCCAAAAATTTAACCATTAAAAACAAAAAATTTAATATATTATAGCCCTATGTACGTCGTGCATTAACTGCTAGTCCCCATGCATATAAGCATGTACATACTATTATTAATATTACATAGTACATATCATTATTGATCGTACATAGCACATATCATGTCAAATAACTCCAGTCAACATGCGTATCACCACCATTAGATCACGAGCTTAATTACCATGCCGCGTGAAACCAGCAACCCGCTTGGCAGGGATCCCTCTTCTCGCTCCGGGCCCATAAATCGTGGGGGTT…
5	MN625813	Philippine native pig	Philippines	Domestic/Asian	D2	1043	This study		CAACCAAAACAAGCATTCCATTCATATGCAAACCAAAACGCCAAGTGCTTAATTACTATCTTTAAAACAAAAAAACCCATAAAAATTGCGCACAAACATACAAATATGCGACCCCAAAAATTTAACCATTAAAAACAAAAAATTTAATATATTATAGCCCTATGTACGTCGTGCATTAACTGCTAGTCCCCATGCATATAAGCATGTACATACTATTATTAATATTACATAGTACATATCATTATTGATCGTACATAGCACATATCATGTCAAATAACTCCAGTCAACATGCGTATCACCACCATTAGATCACGAGCTTAATTACCATGCCGCGTGAAACCAGCAACCCGCTTGGCAGGGATCCCTCTTCTCGCTCCGGGCCCATAAATCGTGGGGGTT…
6	MN625815	Philippine native pig	Philippines	Domestic/Asian	D2	1043	This study		CAACCAAAACAAGCATTCCATTCGTATGCAAACCAAAACGCCAAGTACTTAATTACTATCTTTAAAACAAAAAAACCCATAAAAATTGCGCACAAACATACAAATATGCGACCCCAAAAATTTAACCATTAAAAACAAAAAATTTAATATATTATAGCCCTATGTACGTCGTGCATTAACTGCTAGTCCCCATGCATATAAGCATGTACATATTATTATTAATATTACATAGTACATATCATTATTGATCGTACATAGCACATATCATGTCAAATAACTCCAGTCAACATGCGTATCACCACCATTAGATCACGAGCTTAATTACCATGCCGCGTGAAACCAGCAACCCGCTTGGCAGGGATCCCTCTTCTCGCTCCGGGCCCATAAATCGTGGGGGTT…
7	MN625816	Philippine native pig	Philippines	Domestic/Asian	D2	1043	This study		CAACCAAAACAAGCATTCCATTCGTATGCAAACCAAAACGCCAAGTACTTAATTACTATCTTTAAAACAAAAAAACCCATAAAAATTGCGCACAAACATACAAATATGCGACCCCAAAAATTTAACCATTAAAAACAAAAAATTTAATATATTATAGCCCTATGTACGTCGTGCATTAACTGCTAGTCCCCATGCATATAAGCATGTACATATTATTATTAATATTACATAGTACATATTATTATTGATCGTACATAGCACATATCATGTCAAATAATTCCAGTCAACATGCGTATCACCACCATTAGATCACGAGCTTAATTACCATGCCGCGTGAAACCAGCAACCCGCTTGGCAGGGATCCCTCTTCTCGCTCCGGGCCCATAAATCGTGGGGGTT…
8	MN625818	Philippine native pig	Philippines	Domestic/Asian	D2	1043	This study		CAACCAAAACAAGCATTCCATTCATATGCAAACCAAAACGCCAAGTACTTAATTACTATCTTTAAAACAAAAAAACCCATAAAAATTGCGCACAAACATACAAATATGCGACCCCAAAAATTTAACCATTAAAAACAAAAAATTTAATATATTATAGCCCTATGTACGTCGTGCATTAACCGCTAGTCCCCATGCATATAAGCATGTACATACTATTATTAATATTACATAGTACATATCATTATTGATCGTACATAGCACATATCATGTCAAATAACTCCAGTCAACATGCGTATCACCACCATTAGATCACGAGCTTAATTACCATGCCGCGTGAAACCAGCAACCCGCTTGGCAGGGATCCCTCTTCTCGCTCCGGGCCCATAAATCGTGGGGGTT…
9	MN625824	Philippine native pig	Philippines	Domestic/Asian	D2	1043	This study		CAACCAAAACAAGCATTCCATTCGTATGCAAACCAAAACGCCAAGTACTTAATTACTATCTTTAAAACAAAAAAACCCATAAAAATTGCGCACAAACATACAAATATGCGACCCCAAAAATTTAACCATTAAAAACAAAAAATTTAATATATTATAGCCCTATGTACGTCGTGCATTAACTGCTAGTCCCCATGCATATAAGCATGTACATATTATTATTAATATTACATAGTACATATCATTATTGATCGTACATAGCACATATCATGTCAAATAATTCCAGTCAACATGCGTATCACCACCATTAGATCACGAGCTTAATTACCATGCCGCGTGAAACCAGCAACCCGCTTGGCAGGGATCCCTCTTCTCGCTCCGGGCCCATAAATCGTGGGGGTT…
10	MN625825	Philippine native pig	Philippines	Domestic/Asian	D2	1043	This study		CAACCAAAACAAGCATTCCATTCGTATGCAAACCAAAACGCCAAGTACTTAATTACTATCTTTAAAACAAAAAAACCCATAAAAATTGCGCACAAACATACAAATATGCGACCCCAAAAATTTAACCATTAAAAACAAAAAATTTAATATATTATAGCCCTATGTACGTCGTGCATTAACTGCTAGTCCCCATGCATATAAGCATGTACATATTATTATTAATATTACATAGTACATATCATTATTGATCGTACATAGCACATATCATGTCAAATAATTCCAGTCAACATGCGTATCACCACCATTAGATCACGAGCTTAATTACCATGCCGCGTGAAACCAGCAACCCGCTTGGCAGGGATCCCTCTTCTCGCTCCGGGCCCATAAATCGTGGGGGTT…
11	MN625828	Philippine native pig	Philippines	Domestic/Asian	D2	1043	This study		CAACCAAAACAAGCATTCCATTCATATGCAAACCAAAACGCCAAGTGCTTAATTACTATCTTTAAAACAAAAAAACCCATAAAAATTGCGCACAAACATACAAATATGCGACCCCAAAAATTTAACCATTAAAAACAAAAAATTTAATATATTATAGCCCTATGTACGTCGTGCATTAACTGCTAGTCCCCATGCATATAAGCATGTACATACTATTATTAATATTACATAGTACATATCATTATTGATCGTACATAGCACATATCATGTCAAATAACTCCAGTCAACATGCGTATCACCACCATTAGATCACGAGCTTAATTACCATGCCGCGTGAAACCAGCAACCCGCTTGGCAGGGATCCCTCTTCTCGCTCCGGGCCCATAAATCGTGGGGGTT…
12	MN625829	Philippine native pig	Philippines	Domestic/Asian	D2	1043	This study		CAACCAAAACAAGCATTCCATTCGTATGCAAACCAAAACGCCAAGTACTTAATTACTATCTTTAAAACAAAAAAACCCATAAAAATTGCGCACAAACATACAAATATGCGACCCCAAAAATTTAACCATTAAAAACAAAAAATTTAATATATTATAGCCCTATGTACGTCGTGCATTAACTGCTAGTCCCCATGCATATAAGCATGTACATATTATTATTAATATTACATAGTACATATCATTATTGATCGTACATAGCACATATCATGTCAAATAACTCCAGTCAACATGCGTATCACCACCATTAGATCACGAGCTTAATTACCATGCCGCGTGAAACCAGCAACCCGCTTGGCAGGGATCCCTCTTCTCGCTCCGGGCCCATAAATCGTGGGGGTT…
13	AB252783	Myanmar native pig	Myanmar	Domestic/Asian	D2	509	Tanaka et al. 2008		CAACCAAAACAAGCATTCCATTCGTATGCAAACCAAAACGCCAAGTACTTAATTACTATCTTTAAAACAAAAAAACCCATAAAAATTGCGCACAAACATACAAATATGCGACCCCAAAAATTTAACCATTAAAAAC-AAAAAATTTAATATATTATAGCCCTATGTACGTCGTGCATTAACTGCTAGTCCCCATGCATATAAGCATGTACATATTATTATTAATATTACATAGTACATATTATTATTGATCGTACATAGCACATATCATGTCAAATAATTCCAGTCAACATGCGTATCACCACCATTAGATCACGAGCTTAATTACCATGCCGCGTGAAACCAGCAACCCGCTTGGCAGGGATCCCTCTTCTCGCTCCGGGCCCATAAATCGTGGGGGT…
14	AB252784	Myanmar native pig	Myanmar	Domestic/Asian	D2	508	Tanaka et al. 2008		CAACCAAAACAAGCATTCCATTCGTATGCAAACCAAAACGCCAAGTACTTAATTACTATCTTCAAAACAAAAAAACCCATAAAAATTGCGCACAAACATACAAATATGCGACCCCAAAAATTTAACCATTAAAAAC-AAAAAATTTAATATATTATAGCCCTATGTACGTCGTGCATTAACTGCTAGTCCCCATGCATATAAGCATGTACATATTATTATTAATATTACATAGTACATATTATTATTGATCGTACATAGCACATATCATGTCAAATAATTCCAGTCAGCATGCGTATCACCACCATTAGATCACGAGCTTAACTACCATGCCGCGTGAAACCAGCAACCCGCTTGGCAGGGATCCCTCTTCTCGCTCCGGGCCCATAAATCGTGGGGGT…
15	AB252785	Myanmar native pig	Myanmar	Domestic/Asian	D2	508	Tanaka et al. 2008		CAACCAAAACAAGCATTCCATTCGTATGCAAACCAAAACGCCAAGTACTTAATTACTATCTTTAAAACAAAAAAACCCATAAAAATTGCGCACAAACATACAAATATGCGACCCCAAAAATTTAACCATTAAAAAC-AAAAAATTTAATATATTATAGCCCTATGTACGTCGTGCATTAACTGCTAGTCCCCATGCATATAAGCATGTACATATTATTATTAATATTACATAGTACATATTATTATTGATCGTACATAGCACATATCATGTCAAATAATTCCAGTCAACATGCGTATCACCACCATTAGATCACGAGCTTAACTACCATGCCGCGTGAAACCAGCAACCCGCTTGGCAGGGATCCCTCTTCTCGCTCCGGGCCCATAAATCGTGGGGGT…
16	AB252786	Myanmar native pig	Myanmar	Domestic/Asian	D2	508	Tanaka et al. 2008		CAACCAAAACAAGCATTCCATTCGTATGCAAACCAAAACGCCAAGTACTTAATTACTATCTTTAAAACAAAAAAACCCATAAAAATTGCGCACAAACATACAAATATGCGACCCCAAAAATTTAACCATTAAAAAC-AAAAAATTTAATATATTATAGCCCTATGTACGTCGTGCATTAACTGCTAGTCCCCATGCATATAAGCATGTACATATTATTATTAATATTACATAGTACATATCATTATTGATCGTACATAGCACATATCATGTCAAATAATTCCAGTCAACATGCGTATCACCACCATTAGATCACGAGCTTAATTACCATGCCGCGTGAAACCAGCAACCCGCTTGGCAGGGATCCCTCTTCTCGCTCCGGGCCCATAAATCGTGGGGGT…
17	AB252787	Cambodia native pig	Cambodia	Domestic/Asian	D2	508	Tanaka et al. 2008		CAACCAAAACAAGCATTCCATTCGTATGCAAACCAAAACGCCAAGTACTTAATTACTATCTTTAAAACAAAAAAACCCATAAAAATTGCGCACAAACATACAAATATGCGACCCCAAAAATTTAACCATTAAAAAC-AAAAAATTTAATATATTATAGCCCTATGTACGTCGTGCATTAACTGCTAGTCCCCATGCATATAAGCATGTACATATTATTATTAATATTACATAGTACATATCATTATTGATCGTACATAGCACATATCATGTCAAATGATTCCAGTCAACATGCGTATCACCACCATTAGATCACGAGCTTAATTACCATGCCGCGTGAAACCAGCAACCCGCTTGGCAGGGATCCCTCTTCTCGCTCCGGGCCCATAAATCGTGGGGGT…
18	AB252788	Myanmar native pig	Myanmar	Domestic/Asian	D2	508	Tanaka et al. 2008		CAACCAAAACAAGCATTCCATTCGTATGCAAACCAAAACGCCAAGTACTTAATTACTATCTTTAAAACAAAAAACCCCATAAAAATTGCGCACAAACATACAAATATGCGACCCCAAAAATTTAACCATTAAAAAC-AAAAAATTTAATATATTATAGCCCTATGTACGTCGTGCATTAACTGCTAGTCCCCATGCATATAAGCATGTACATATTATTATTAATATTACATAGTACATATCATTATTGATCGTACATAGCACATATCATGTCAAATAATTCCAGTCAACATGCGTATCACCACCATTAGATCACGAGCTTAATTACCATGCCGCGTGAAACCAGCAACCCGCTTGGCAGGGATCCCTCTTCTCGCTCCGGGCCCATAAATCGTGGGGGT…
19	AB252789	Myanmar native pig	Myanmar	Domestic/Asian	D2	508	Tanaka et al. 2008		CAACCAAAACAAGCATTCCATTCGTATGCAAACCAAAACGCCAAGTACTTAATTACTATCTTTAAAACAAAAAAACCCATAAAAATTGCGCACAAACATACAAATATGCGACCCCAAAAATTTAACCATTAAAAAC-AAAAAATTTAATATATTATAGCCCTATGTACGTCGTGCATTAACTGCTAGTCCCCATGCATATAAGCATGTACATATTATTATTAATATTACATAGTACATATCATTATTGATCGTACATAGCACATATCATGTCAAATAATTCCAGTCAACATGCGTATCACCACCATTAGATCACGAGCTTAATTACCATGCCGCGTGAAACCAGCAACCCGCTTGGCAGGGATCCCTCTTCTCGCTCCGGGCCCATAAACCGTGGGGGT…
20	AB252790	Laos native pig	Laos	Domestic/Asian	D2	508	Tanaka et al. 2008		CAACCAAAACAAGCATTCCATTCGTATGCAAACCAAAACGCCAAGTACTTAATTACTATCTTTAAAACAAAAAAACCCATAAAAATTGCGCACAAACATACAAATATGCGACCCCAAAAATTTAACCATTAAAAAC-AAAAAATTTAATATATTATAGCCCTATGTACGTCGTGCATTAACTGCTAGTCCCCATGCATATAAGCATGTACATATTATTATTAATATTACATAGTACATATTATTATTGATCGTACATAGCACATATCATGTCAAATAATTCCAGTCAACATGCGTATCACCACCATTAGATCACGAGCTTAATTACCATGCCGCGTGAAACCAGCAACCCGCTTGGCAGGGATCCCTCTTCTCGCTCCGGGCCCATAAATCGTGGGGGT…
21	AB252791	Vietnam native pig	Vietnam	Domestic/Asian	D2	508	Tanaka et al. 2008		CAACCAAAACAAGCATTCCATTCGTATGCAAACCAAAACGCCAAGTACTTAATTACTATCTTTAAAACAAAAAAACCCATAAAAATTGCGCACAAACATACAAATATGCGACCCCAAAAATTTAACCATTAAAAAC-AAAAAATTTAATATATTATAGCCCTATGTACGTCGTGCATTAACTGCTAGTCCCCATGCATATAAGCATGTACATATTATTATTAATATTACATAGTACATATTATTATTGATCGTACATAGCACATATCATGTCAAATAACTCCAGTCAACATGCGTATCACTACCATTAGATCACGAGCTTAACTACCATGCCGCGTGAAACCAGCAACCCGCTTGGCAGGGATCCCTCTTCTCGCTCCGGGCCCATAAATCGTGGGGGT…
22	AB252792	Vietnam native pig	Vietnam	Domestic/Asian	D2	508	Tanaka et al. 2008		CAACCAAAACAAGCATTCCATTCGTATGCAAACCAAAACGCCAAGTACTTAATTACTATCTTTAAAACAAAAAAACCCATAAAAATTGCGCACAAACATACAAATATGCGACCCCAAAAATTTAACCATTAAAAAC-AAAAAATTTAATATATTATAGCCCTATGTACGTCGTGCATTAACTGCTAGTCCCCATGCATATAAGCATGTACATATTATTATTAATATTACATAGTACATATTATTATTGATCGTACATAGCACATATCATGTCAAATAACTCCAGTCAACATGCGTATCACTACCATTAGATCACGAGCTTAATTACCATGCCGCGTGAAACCAGCAACCCGCTTGGCAGGGATCCCTCTTCTCGCTCCGGGCCCATAAATCGTGGGGGT…
23	AB252793	Bhutan native pig	Bhutan	Domestic/Asian	D2	508	Tanaka et al. 2008		CAACCAAAACAAGCATTCCATTCGTATGCAAACCAAAACGCCAAGTACTTAATTACTATCTTTAAAACAAAAAAACCCATAAAAATTGCGCACAAACATACAAATATGCGACCCCAAAAATTTAACCATTAAAAAC-AAAAAATTTAATATATTATAGCCCTATGTACGTCGTGCATTAACTGCTAGTCCCCATGCATATAAGCATGTACATATTATTATTAATATTACATAGTACATATTATTATTGATCGTACATAGCACATATCATGTCAAATAACTCCAGTCAACATGCGTATCACCACCATTAGATCACGAGCTTAATTACCATGCCGCGTGAAACCAGCAACCCGCTTGGCAGGGATCCCTCTTCTCGCTCCGGGCCCATGAATCGTGGGGGT…
24	AB252794	Myanmar native pig	Myanmar	Domestic/Asian	D2	509	Tanaka et al. 2008		CAACCAAAACAAGCATTCCATTCGTATGCAAACCAAAACGCCAAGTACTTAATTACTATCTTTAAAACAAAAAAACCCATAAAAATTGCGCACAAACATACAAATATGCGACCCCAAAAATTTAACCATTAAAAAC-AAAAAATTTAATATATTATAGCCCTATGTACGTCGTGCATTAACTGCTAGTCCCCATGCATATAAGCATGTACATATTATTATTAATATTACATAGTACATATTATTATTGATCGTACATAGCACATATCATGTCAAATAACTCCAGTCAACATGCGTATCACCACCATTAGATCACGAGCTTAATTACCATGCCGCGTGAAACCAGCAACCCGCTTGGCAGGGATCCCTCTTCTCGCTCCGGGCCCATAAATCGTGGGGGT…
25	AB252795	Bhutan native pig	Bhutan	Domestic/Asian	D2	509	Tanaka et al. 2008		CAACCAAAACAAGCATTCCATTCGTATGCAAACCAAAACGCCAAGTACTTAATTACTATCTTTAAAACAAAAAAACCCATAAAAATTGCGCACAAACATACAAATATGCGACCCCAAAAATTTAACCATTAAAAAC-AAAAAATTTAATATATTATAGCCCTATGTACGTCGTGCATTAACTGCTAGTCCCCATGCATATAAGCATGTACATACTATTATTAATATTACATAGTACATATTATTATTGATCGTACATAGCACATATCATGTCAAATAACTCCAGTCAACATGCATATCACCACCATTAGATCACGAGCTTAATTACCATGCCGCGTGAAACCAGCAACCCGCTTGGCAGGGATCCCTCTTCTCGCTCCGGGCCCATAAATCGTGGGGGT…
26	AB252796	Bhutan native pig	Bhutan	Domestic/Asian	D2	509	Tanaka et al. 2008		CAACCAAAACAAGCATTCCATTCGTATGCAAACCAAAACGCCAAGTACTTAATTACTATCTTTAAAACAAAAAAACCCATAAAAATTGCGCACAAACATACAAATATGCGACCCCAAAAATTTAACCATTAAAAAC-AAAAAATTTAATATATTATAGCCCTATGTACGTCGTGCATTAACTGCTAGTCCCCATGCATATAAGCATGTACATACTATTATTAATATTACATAGTACATATTATTATTGATCGTACATAGCACATATCATGTCAAATAACTCCAGTCAACATGCATATCACCACCATTAGATCACGAGCTTAATTACCATGCCGCGTGAAACCAGCAACCCGCTTGGCAGGGATCCCTCTTCTCGCTCCGGGCCCATAAATCGTGGGGGT…
27	AB252797	Bhutan native pig	Bhutan	Domestic/Asian	D2	508	Tanaka et al. 2008		CAACCAAAACAAGCATTCCATTCGTATGCAAACCAAAACGCCAAGTACTTAATTACTATCTTTAAAACAAAAAAACCCATAAAAATTGCGCACAAACATACAAATATGCGACCCCAAAAATTTAACCATTAAAAAC-AAAAAATTTAATATATTATAGCCTTATGTACGTCGTGCATTAACTGCTAGTCCCCATGCATATAAGCATGTACATACTATTATTAATATTACATAGTACATATTATTATTGATCGTACATAGCACATATCATGTCAAATAACTCCAGTCAACATGCATATCACCACCATTAGATCACGAGCTTAATTACCATGCCGCGTGAAACCAGCAACCCGCTTGGCAGGGATCCCTCTTCTCGCTCCGGGCCCATAAATCGTGGGGGT…
28	AB252798	Bhutan native pig	Bhutan	Domestic/Asian	D2	508	Tanaka et al. 2008		CAACCAAAACAAGCCTTCCATTCGTATGCAAACCAAAACGCCAAGTACTTAATTACTATCTTTAAAACAAAAAAACCCATAAAAATTGCGCACAAACATACAAATATGCGACCCCAAAAATTTAACCATTAAAAAC-AAAAAATTTAATATATTATAGCCCTATGTACGTCGTGCATTAACTGCTAGTCCCCATGCATATAAGCATGTACATACTATTATTAATATTACATAGTACATATTATTATTGATCGTACATAGCACATATCATGTCAAATAACTCCAGTCAACATGCATATCACCACCATTAGATCACGAGCTTAATTACCATGCCGCGTGAAACCAGCAACCCGCTTGGCAGGGATCCCTCTTCTCGCTCCGGGCCCATAAATCGTGGGGGT…
29	AB252799	Cambodia native pig	Cambodia	Domestic/Asian	D2	508	Tanaka et al. 2008		CAACCAAAACAAGCATTCCATTCGTATGCAAACCAAAACGCCAAGTACTTAATTACTATCTTTAAAACAAAAAAACCCATAAAAATTGCGCACAAACATACAAATATGCGACCCCAAAAATTTAACCATTAAAAAC-AAAAAATTTAATATATTATAGCCCTATGTACGTCGTGCATTAACTGCTAGTCCCCATGCATATAAGCATGTACATATTATTATTAATATTACATAGTACATATTATTATTGATCGTACATAGCACATATCATGTCAAATAACTCCAGTCAACATGCGTATCACCACCATTAGATCACGAGCTTAATTACCATGCCGCGTGAAACCAGCAACCCGCTTGGCAGGGATCCCTCTTCTCGCTCCGGGCCCATAAATCGTGGGGGT…
30	AB252800	Myanmar native pig	Myanmar	Domestic/Asian	D2	508	Tanaka et al. 2008		CAACCAAAACAAGCATTCCATTCGTATGCAAACCAAAACGCCAAGTACTTAATTACTATCTTTAAAACAAAAAAACCCATAAAAATTGCGCACAAACATACAAATATGCGACCCCAAAAATTTAACCATTAAAAAC-AAAAAATTTAATATATTATAGCCCTATGTACGTCGTGCATTAACTGCTAGTCCCCATGCATATAAGCATGTACATATTATTATTAATATTACATAGTACATATTATTATTGATCGTACATAGCACATATCATGTCAAATAACTCCAGTCAACATGCGTATCACCACCATTAGATCACGAGCTTAATTACCATGCCGCGTGAAACCAGCAACCCGCTTGGCAGGGATCCCTCTTCTCGCTCCGGGCCCATAAATCGTGGGGGT…
31	AB252801	Vietnam native pig	Vietnam	Domestic/Asian	D2	508	Tanaka et al. 2008		CAACCAAAACAAGCATTCCATTCGTATGCAAACCAAAACGCCAAGTACTTAATTACTATCTTTAAAACAAAAAAACCCATAAAAATTGCGCACAAACATACAAATATGCGACCCCAAAAATTTAACCATTAAAAAC-AAAAAATTTAATATATTATAGCCCTATGTACGTCGTGCATTAACTGCTAGTCCCCATGCATATAAGCATGTACATATTATTATTAATATTACATAGTACATATCATTATTGATCGTACATAGCACATATCATGTCAAATAACTCCAGTCAACATGCGTATCACCACCATTAGATCACGAGCTTAATTACCATGCCGCGTGAAACCAGCAACCCGCTTGGCAGGGATCCCTCTTCTCGCTCCGGGCCCATAAATCGTGGGGGT…
32	AB252802	Laos native pig	Laos	Domestic/Asian	D2	508	Tanaka et al. 2008		CAACCAAAACAAGCCTTCCATTCGTATGCAAACCAAAACGCCAAGTACTTAATTACTATCTTTAAAACAAAAAAACCCATAAAAATTGCGCACAAACATACAAATATGCGACCCCAAAAATTTAACCATTAAAAAC-AAAAAATTTAATATATTATAGCCCTATGTACGTCGTGCATTAACTGCTAGTCCCCATGCATATAAGCATGTACATATTATTATTAATATTACATAGTACATATCATTATTGATCGTACATAGCACATATCATGTCAAATAACTCCAGTCAACATGCGTATCACCACCATTAGATCACGAGCTTAATTACCATGCCGCGTGAAACCAGCAACCCGCTTGGCAGGGATCCCTCTTCTCGCTCCGGGCCCATAAATCGTGGGGGT…
33	AB252803	Myanmar native pig	Myanmar	Domestic/Asian	D2	508	Tanaka et al. 2008		CAACCAAAACAAGCATTCCATTCGTATGCAAACCAAAACGCCAAGTACTTAATTACTATCTTTAAAACAAAAAAACCCATAAAAATTGCGCACAAACATACAAATATGCGACCCCAAAAATTTAACCATTAAAAAC-AAAAAATTTAATATATTATAGCCCTATGTACGTCGTGCATTAACTGCTAGTCCCCATGCATATAAGCATGTACATATTATTATTAATATTACATAGTACATATCATTATTGATCGTACATAGCACATATCATGTCAAATAACTCCAGTCAACATGCGTATCACCACCATTAGATCACGAGCTTAATTACCATGCCGCGTGAAACCAGCAACCCGCTTGGCAGGGATCCCTCTTCTCGCTCCGGGCCCATAAATCGTGGGGGT…
34	AB252804	Myanmar native pig	Myanmar	Domestic/Asian	D2	508	Tanaka et al. 2008		CAACCAAAACAAGCATTCCATTCGTATGCAAACCAAAACGCCAAGTACTTAATTACTATCTTTAAAACAAAAAAACCCATAAAAATTGCGCACAAACATACAAATATGCGACCCCAAAAATTTAACCATTAAAAAC-AAAAAATTTAATATATTATAGCCCTATGTACGTCGTGCATTAACTGCTAGTCCCCATGCATATAAGCATGTACATATTATTATTAATATTACATAGTACATATCATTATTGATCGTACATAGCACATATCATGTCAAATAACTCCAGTCAACATGCGTATCACCACCATTAGATCACGAGCTTAATTACCATGCCGCGTGAAACCAGCAACCCGCTTGGCAGGGATCCCTCTTCTCGCTCCGGGCCCATAAATCGTGGGGGT…
35	AB252805	Vietnam native pig	Vietnam	Domestic/Asian	D2	508	Tanaka et al. 2008		CAACCAAAACAAGCATTCCATTCGTATGCAAACCAAAACGCCAAGTACTTAATTACTATCTTTAAAACAAAAAAACCCATAAAAATTGCGCACAAACATACAAATATGCGACCCCAAAAATTTAACCATTAAAAAC-AAAAAATTTAATATATTATAGCCCTATGTACGTCGTGCATTAACTGCTAGTCCCCATGCATATAAGCATGTACATATTATTATTAATATTACATAGTACATATCATTATTGATCGTACATAGCACATATCATGTCAAATAACTCCAGTCAACATGCGTATCACCACCATTAGATCACGAGCTTAATTACCATGCCGCGTGAAACCAGCAACCCGCTTGGCAGGGATCCCTCTTCTCGCTCCGGGCCCATAAATCGTGGGGGT…
36	AB252806	Laos native pig	Laos	Domestic/Asian	D2	508	Tanaka et al. 2008		CAACCAAAACAAGCATTCCATTCGTATGCAAACCAAAACGCCAAGTACTTAATTACTATCTTTAAAACAAAAAAACCCATAAAAATTGCGCACAAACATACAAATATGCGACCCCAAAAATTTAACCATTAAAAAC-AAAAAATTTAATATATTATAGCCCTATGTACGTCGTGCATTAACTGCTAGTCCCCATGCATATAAGCATGTACATATTATTATTAATATTACATAGTACATATTATTATTGATCGTACATAGCACATATCATGTCAAATAACTCCAGTCAACATGCGTATCACCACCATTAGATCACGAGCTTAATTACCATGCCGCGTGAAACCAGCAACCCGCTTGGCAGGGATCCCTCTTCTCGCTCCGGGCCCATAAATCGTGGGGGT…
37	AB252807	Myanmar native pig	Myanmar	Domestic/Asian	D2	509	Tanaka et al. 2008		CAACCAAAACAAGCATTCCATTCGTATGCAAACCAAAACGCCAAGTACTTAATTACTATCTTTAAAACAAAAAAACCCATAAAAATTGCGCACAAACATACAAATATGCGACCCCAAAAATTTAACCATTAAAAAC-AAAAAATTTAATATATTATAGCCCTATGTACGTCGTGCATTAACTGCTAGTCCCCATGCATATAAGCATGTACATATTATTATTAATATTACATAGTACATATTATTATTGATCGTACATAGCACATATCATGTCAAATAACTCCAGTCAACATGCGTATCACCACCATTAGATCACGAGCTTAATTACCATGCCGCGTGAAACCAGCAACCCGCTTGGCAGGGATCCCTCTTCTCGCTCCGGGCCCATAAATCGTGGGGGT…
38	AB252808	Myanmar native pig	Myanmar	Domestic/Asian	D2	509	Tanaka et al. 2008		CAACCAAAACAAGCATTCCATTCGTATGCAAACCAAAACGCCAAGTACTTAATTACTATCTTTAAAACAAAAAAACCCATAAAAATTGCGCACAAACATACAAATATGCGACCCCAAAAATTTAACCATTAAAAAC-AAAAAATTTAATATATTATAGCCCTATGTACGTCGTGCATTAACTGCTAGTCCCCATGCATATAAGCATGTACATACTATTATTAATATTACATAGTACATATTATTATTGATCGTACATAGCACATATCATGTCAAATAACTCCAGTCAACATGCGTATCACCACCATTAGATCACGAGCTTAATTACCATGCCGCGTGAAACCAGCAACCCGCTTGGCAGGGATCCCTCTTCTCGCTCCGGGCCCATAAATTGTGGGGGT…
39	AB252809	Laos native pig	Laos	Domestic/Asian	D2	508	Tanaka et al. 2008		CAACCAAAACAAGCATTCCATTCGTATGCAAACCAAAACGCCAAGTACTTAATTACTATCTTTAAAACAAAAAAACCCATAAAAATTGCGCACAAACATACAAATATGCGACCCCAAAAATTTAACCATTAAAAAC-AAAAAATTTAATATATTATAGCCCTATGTACGTCGTGCATTAACTGCTAGTCCCCATGCATATAAGCATGTACATATTATTATTAATATTACATAGTACATATCATTATTGATCGTACATAGCACATATCATGTCAAATAATTCCAGTCAACATGCGTATCACCACCATTAGATCACGAGCTTAATTACCATGCCGCGTGAAACCAGCAACCCGCTTGGCAGGGATCCCTCTTCTCGCTCCGGGCCCATAAATCGTGGGGGT…
40	AB252810	Myanmar native pig	Myanmar	Domestic/Asian	D2	508	Tanaka et al. 2008		CAACCAAAACAAGCATTCCATTCGTATGCAAACCAAAACGCCAAGTACTTAATTACTATCTTTAAAACAAAAAAACCCATAAAAATTGCGCACAAACATACAAATATGCGACCCCAAAAATTTAACCATTAAAAAC-AAAAAATTTAATATATTATAGCCCTATGTACGTCGTGCATTAACTGCTAGTCCCCATGCATATAAGCATGTACATATTATTATTAATATTACATAGTACATATTATTATTGATCGTACATAGCACATATCATGTCAAATAATTCCAGTCAACATGCGTATCACCACCGTTAGATCACGAGCTTAATTACCATGCCGCGTGAAACCAGCAACCCGCTTGGCAGGGATCCCTCTTCTCGCTCCGGGCCCATAAACCGTGGGGGT…
41	AB252825	Bhutan wild boar	Bhutan	Asian	D3	509	Tanaka et al. 2008		CAACCAAAACAAGCATTCCATTCGTATGCAAACCAAAACGCCAAGTACTTAATTACTATCTTTAAAACAAAAAAACCCATAAAAATCGCGCACAAACATACAAATATGCGACCCCAAAAATTTAACCATTAAAAACCAAAAAATTTAATATATTATAGTCCTATGTACGTCGTGCATTAATTGCTAGTCCCCATGCATATAAGCATGTACATATTATTATTAATATTACATAGTACATATTATTATTGATCGTACATAGCACATATCATGTCAAATAATTCCAGTCAACATGCGTATCACCACCATTAGATCACGAGCTTAACTACCATGCCGCGTGAAACCAGCAACCCGCTTGGCAGGGATCCCTCTTCTCGCTCCGGGCCCATAAATCGTGGGGGT…
42	AB252826	Bhutan wild boar	Bhutan	Asian	D3	509	Tanaka et al. 2008		CAACCAAAACAAGCATTCCATTCGTATGCAAACCAAAACGCCAAGTACTTAATTACTATCTTTAAAACAAAAAAACCCATAAAAATCGCGCACAAACATACAAATATGCGACCCCAAAAATTTAACCATTAAAAACCAAAAAATTTAATATATTATAGTCCTATGTACGTCGTGCATTAATTGCTAGTCCCCATGCATATAAGCATGTACATACTATTATTAATATTACATAGTACATATTATTATTGATCGTACATAGCACATATCATGTCAAATAATTCCAGTCAACATGCGTATCACCACCATTAGATCACGAGCTTAACTACCATGCCGCGTGAAACCAGCAACCCGCTTGGCAGGGATCCCTCTTCTCGCTCCGGGCCCATAAATCGTGGGGGT…
43	AB252811	Bhutan native pig	Bhutan	Domestic/Asian	D7	508	Tanaka et al. 2008		CAACCAAAACAAGCATTCCATTCATATGCAAACCAAAACGCCAAGTACTTAATTACTATCTTTAAAACAAAAAAACCCATAAAAATTGCGCACAAACATACAAATATGCGACCCCAAAAATTTAACCATTAAAAAC-AAAAAATTTAATATATTATAACCCTATGTACGTCGTGCATTAACCGCTAGTCCCCATGCATATAAGCATGTACATATTATTATTAATATTACATAGTACATATTATTATTGATCGTACATAGCACATATCATGTCAAATAATTCCAGTCAACATGCGTATCACCACCATTAGATCACGAGCTTAATTACCATGCCGCGTGAAACCAGCAACCCGCTTGGCAGGGATCCCTCTTCTCGCTCCGGGCCCATAAATCGTGGGGGT…
44	AB252812	Cambodia native pig	Cambodia	Domestic/Asian	D7	509	Tanaka et al. 2008		CAACCAAAACAAGCATTCCATTCATATGCAAACCAAAACGCCAAGTACTTAATTACTATCTTTAAAACAAAAAAACCCATAAAAATTGCGCACAAACATACAAATATGCGACCCCAAAAATTTAACCATTAAAAAC-AAAAATTTTAATATATTATAGCCCTATGTACGTCGTGCATTAACCGCTAGTCCCCATGCATATAAGCATGTACATACTATTATTAATATTACATAGTACATATTATTATTGATCGTACATAGCACATATCATGTCAAATAACTCCAGTCAACATGCGTATCACCACCATTAGATCACGAGCTTAATTACCATGCCGCGTGAAACCAGCAACCCGCTTGGCAGGGATCCCTCTTCTCGCTCCGGGCCCATAAATCGTGGGGGT…
45	AB252813	Cambodia native pig	Cambodia	Domestic/Asian	D7	509	Tanaka et al. 2008		CAACCAAAACAAGCATTCCATTCATATGCAAACCAAAACGCCAAGTACTTAATTACTATCTTTAAAACAAAAAAACCCATAAAAATTGCGCACAAACATACAAATATGCGACCCCAAAAATTTAACCATTAAAAAC-AAAAATTTTAATATATTATAGCCCTATGTACGTCGTGCATTAACCGCTAGTCCCCATGCATATAAGCATGTACATACTATTATTAATATTACATAGTACATATTATTATTGATCGTACATAGCACATATCATGTCAAATAACTCCAGTCAACATGCGTATCACCACCATTAGATCACGAGCTTAATTACCATGCCGCGTGAAACCAGCAACCCGCTTGGCAGGGATCCCTCTTCTCGCTCCGGGCCCATAAATCGTGGGGGT…
46	AB252814	Cambodia native pig	Cambodia	Domestic/Asian	D7	509	Tanaka et al. 2008		CAACCAAAACAAGCATTCCATTCATATGCAAACCAAAACGCCAAGTACTTAATTACTATCTTTAAAACAAAAAAACCCATAAAAATTGCGCACAAACATACAAATATGCGACCCCAAAAATTTAACCATTAAAAAC-AAAAATTTTAATATATTATAGCCCTATGTACGTCGTGCATTAACCGCTAGTCCCCATGCATATAAGCATGTACATACTATTATTAATATTACATAGTACATATTATTATTGATCGTACATAGCACATATCATGTCAAATAACTCCAGTCAACATGCGTATCACCACCATTAGATCACGAGCTTAATTACCATGCCGCGTGAAACCAGCAACCCGCTTGGCAGGGATCCCTCTTCTCGCTCCGGGCCCATAAATCGTGGGGGT…
47	AB252815	Myanmar native pig	Myanmar	Domestic/Asian	D7	508	Tanaka et al. 2008		CAACCAAAACAAGCATTCCATTCATATGCAAACCAAAACGCCAAGTACTTAATTACTATCTTTAAAACAAAAAAACCCATAAAAATTGCGCACAAACATACAAATATGCGACCCCAAAAATTTAACCATTAAAAAC-AAAAAATTTAATATATTATAGCCCTATGTACGTCGTGCATTAATCGCTAGTCCCCATGCATATAAGCATGTACATACTATTATTAATATTACATAGTACATATTATTATTGATCGTACATAGCACATATCATGTCAAATAATTCCAGTCAACATGCGTATCACCACCATTAGATCACGAGCTTAATTACCATGCCGCGTGAAACCAGCAACCCGCTTGGCAGGGATCCCTCTTCTCGCTCCGGGCCCATAAATCGTGGGGGT…
48	AB252816	Laos native pig	Laos	Domestic/Asian	D7	508	Tanaka et al. 2008		CAACCAAAACAAGCATTCCATTCATATGCAAACCAAAACGCCAAGTACTTAATTACTATCTTTAAAACAAAAAAACCCATAAAAATTGCGCACAAACATACAAATATGCGACCCCAAAAATTTAACCATTAAAAAC-AAAAAATTTAATATATTATAGCCCTATGTACGTCGTGCATTAACCGCTAGTCCCCATGCATATAAGCATGTACATACTATTATTAATATTACATAGTACATATCATTATTGATCGTACATAGCACATATCATGTCAAATAACTCCAGTCAACATGCGTATCACCACCATTAGATCACGAGCTTAATTACCATGCCGCGTGAAACCAGCAACCCGCTTGGCAGGGATCCCTCTTCTCGCTCCGGGCCCATAAATCGTGGGGGT…
49	AB252817	Laos native pig	Laos	Domestic/Asian	D7	508	Tanaka et al. 2008		CAACCAAAACAAGCATTCCATTCATATGCAAACCAAAACGCCAAGTACTTAATTACTATCTTTAAAACAAAAAAACCCATAAAAATTGCGCACAAACATACAAATATGCGACCCCAAAAATTTAACCATTAAAAAC-AAAAAATTTAATATATTATAGCCCTATGTACGTCGTGCATTAACCGCTAGTCCCCATGCATATAAGCATGTACATACTATTATTAATATTACATAGTACATATCATTATTGATCGTACATAGCACATATCATGTCAAATAACTCCAGTCAACATGCGTATCACCACCATTAGATCACGAGCTTAATTACCATGCCGCGTGAAACCAGCAACCCGCTTGGCAGGGATCCCTCTTCTCGCTCCGGGCCCATAAATCGTGGGGGT…
50	AB252818	Laos native pig	Laos	Domestic/Asian	D7	508	Tanaka et al. 2008		CAACCAAAACAAGCATTCCATTCATATGCAAACCAAAACGCCAAGTACTTAATTACTATCTTTAAAACAAAAAAACCCATAAAAATTGCGCACAAACATACAAATATGCGACCCCAAAAATTTAACCATTAAAAAC-AAAAAATTTAATATATTATAGCCCTATGTACGTCGTGCATTAACCGCTAGTCCCCATGCATATAAGCATGTACATACTATTATTAATATTACATAGTACATATCATTATTGATCGTACATAGCACATATCATGTCAAATAACTCCAGTCAACATGCGTATCACCACCATTAGATCACGAGCTTAATTACCATGCCGCGTGAAACCAGCAACCCGCTTGGCAGGGATCCCTCTTCTCGCTCCGGGCCCATAAATCGTGGGGGT…
51	AB252819	Laos native pig	Laos	Domestic/Asian	D7	508	Tanaka et al. 2008		CAACCAAAACAAGCATTCCATTCATATGCAAACCAAAACGCCAAGTACTTAATTACTATCTTTAAAACAAAAAAACCCATAAAAATTGCGCACAAACATACAAATATGCGACCCCAAAAATTTAACCATTAAAAAC-AAAAAATTTAATATATTATAGCCCTATGTACGTCGTGCATTAACCGCTAGTCCCCATACATATAAGCATGTACATACTATTATTAATATTACATAGTACATATCATTATTGATCGTACATAGCACATATCATGTCAAATAACTCCAGTCAACATGCGTATCACCACCATTAGATCACGAGCTTAATTACCATGCCGCGTGAAACCAGCAACCCGCTTGGCAGGGATCCCTCTTCTCGCTCCGGGCCCATAAATCGTGGGGGT…
52	AB252820	Cambodia native pig	Cambodia	Domestic/Asian	D7	508	Tanaka et al. 2008		CAACCAAAACAAGCATTCCATTCATATGCAAACCAAAACGCCAAGTACTTAATTACTATCTTTAAAACAAAAAAACCCATAAAAATTGCGCACAAACATACAAATATGCGACCCCAAAAATTTAACCATTAAAAAC-AAAAAATTTAATATATTATAGCCCTATGTACGTCGTGCATTAACCGCTAGTCCCCATACATATAAGCATGTACATACTATTATTAATATTACATAGTACATATCATTATTGATCGTACATAGCACATATCATGTCAAATAACTCCAGTCAACATGCGTATCACCACCATTAGATCACGAGCTTAATTACCATGCCGCGTGAAACCAGCAACCCGCTTGGCAGGGATCCCTCTTCTCGCTCCGGGCCCATAAATCGTGGGGGT…
53	AB252821	Myanmar native pig	Myanmar	Domestic/Asian	D7	508	Tanaka et al. 2008		CAACCAAAACAAGCATTCCATTCATATGCAAACCAAAACGCCAAGTACTTAATTACTATCTTTAAAACAAAAAAACCCATAAAAATTGCGCACAAACATACAAATATGCGACCCCAAAAATTTAACCATTAAAAAC-AAAAAATTTAATATATTATAGCCCTATGTACGTCGTGCATTAACCGCTAGTCCCCATGCATATAAGCATGTACATACTATTATTAATATTACATAGTACATATCATTATTGATCGTACATAGCACATATCATGTCAAATAACTCCAGTCAACATGCGTATCACCACCATTAGATCACGAGCTTAATTACCATGCCGCGTGAAACCAGCAACCCGCTTGGCAGGGATCCCTCTTCTCGCTCCGGGCCCATAAATCGTGGGGGT…
54	MN625809	Philippine native pig	Philippines	Domestic/Asian	D7	1043	This study		CAACCAAAACAAGCATTCCATTCATATGCAAACCAAAACGCCAAGTACTTAATTACTATCTTTAAAACAAAAAAACCCATAAAAATTGCGCACAAACATACAAATATGCGACCCCAAAAATTTAACCATTAAAAACAAAAAATTTAATATATTATAGCCCTATGTACGTCGTGCATTAACCGCTAGTCCCCATGCATATAAGCATGTACATACTATTATTAATATTACATAGTACATATCATTATTGATCGTACATAGCACATATCATGTCAAATAACTCCAGTCAACATGCGTATCACCACCATTAGATCACGAGCTTAATTACCATGCCGCGTGAAACCAGCAACCCGCTTGGCAGGGATCCCTCTTCTCGCTCCGGGCCCATAAATCGTGGGGGTT…
55	MN625810	Philippine native pig	Philippines	Domestic/Asian	D7	1043	This study		CAACCAAAACAAGCATTCCATTCGTATGCAAACCAAAACGCCAAGTACTTAATTACTATCTTTAAAACAAAAAAACCCATAAAAATTGCGCACAAACATACAAATATGCGACCCCAAAAATTTAACCATTAAAAACAAAAAATTTAATATATTATAGCCCTATGTACGTCGTGCATTAACTGCTAGTCCCCATGCATATAAGCATGTACATATTATTATTAATATTACATAGTACATATCATTATTGATCGTACATAGCACATATCATGTCAAATAATTCCAGTCAACATGCGTATCACCACCATTAGATCACGAGCTTAATTACCATGCCGCGTGAAACCAGCAACCCGCTTGGCAGGGATCCCTCTTCTCGCTCCGGGCCCATAAATCGTGGGGGTT…
56	MN625811	Philippine native pig	Philippines	Domestic/Asian	D7	1043	This study		CAACCAAAACAAGCATTCCATTCATATGCAAACCAAAACGCCAAGTGCTTAATTACTATCTTTAAAACAAAAAAACCCATAAAAATTGCGCACAAACATACAAATATGCGACCCCAAAAATTTAACCATTAAAAACAAAAAATTTAATATATTATAGCCCTATGTACGTCGTGCATTAACTGCTAGTCCCCATGCATATAAGCATGTACATACTATTATTAATATTACATAGTACATATCATTATTGATCGTACATAGCACATATCATGTCAAATAACTCCAGTCAACATGCGTATCACCACCATTAGATCACGAGCTTAATTACCATGCCGCGTGAAACCAGCAACCCGCTTGGCAGGGATCCCTCTTCTCGCTCCGGGCCCATAAATCGTGGGGGTT…
57	MN625806	Philippine native pig	Philippines	Domestic/Asian	D7	1043	This study		CAACCAAAACAAGCATTCCATTCATATGCAAACCAAAACGCCAAGTGCTTAATTACTATCTTTAAAACAAAAAAACCCATAAAAATTGCGCACAAACATACAAATATGCGACCCCAAAAATTTAACCATTAAAAACAAAAAATTTAATATATTATAGCCCTATGTACGTCGTGCATTAACTGCTAGTCCCCATGCATATAAGCATGTACATACTATTATTAATATTACATAGTACATATCATTATTGATCGTACATAGCACATATCATGTCAAATAACTCCAGTCAACATGCGTATCACCACCATTAGATCACGAGCTTAATTACCATGCCGCGTGAAACCAGCAACCCGCTTGGCAGGGATCCCTCTTCTCGCTCCGGGCCCATAAATCGTGGGGGTT…
58	MN625814	Philippine native pig	Philippines	Domestic/Asian	D7	1043	This study		CAACCAAAACAAGCATTCCATTCATATGCAAACCAAAACGCCAAGTGCTTAATTACTATCTTTAAAACAAAAAAACCCATAAAAATTGCGCACAAACATACAAATATGCGACCCCAAAAATTTAACCATTAAAAACAAAAAATTTAATATATTATAGCCCTATGTACGTCGTGCATTAACTGCTAGTCCCCATGCATATAAGCATGTACATACTATTATTAATATTACATAGTACATATCATTATTGATCGTACATAGCACATATCATGTCAAATAACTCCAGTCAACATGCGTATCACCACCATTAGATCACGAGCTTAATTACCATGCCGCGTGAAACCAGCAACCCGCTTGGCAGGGATCCCTCTTCTCGCTCCGGGCCCATAAATCGTGGGGGTT…
59	MN625817	Philippine native pig	Philippines	Domestic/Asian	D7	1043	This study		CAACCAAAACAAGCATTCCATTCATATGCAAACCAAAACGCCAAGTACTTAATTACTATCTTTAAAACAAAAAAACCCATAAAAATTGCGCACAAACATACAAATATGCGACCCCAAAAATTTAACCATTAAAAACAAAAAATTTAATATATTATAGCCCTATGTACGTCGTGCATTAACCGCTAGTCCCCATGCATATAAGCATGTACATACTATTATTAATATTACATAGTACATATCATTATTGATCGTACATAGCACATATCATGTCAAATAACTCCAGTCAACATGCGTATCACCACCATTAGATCACGAGCTTAATTACCATGCCGCGTGAAACCAGCAACCCGCTTGGCAGGGATCCCTCTTCTCGCTCCGGGCCCATAAATCGTGGGGGTT…
60	MN625819	Philippine native pig	Philippines	Domestic/Asian	D7	1043	This study		CAACCAAAACAAGCATTCCATTCATATGCAAACCAAAACGCCAAGTACTTAATTACTATCTTTAAAACAAAAAAACCCATAAAAATTGCGCACAAACATACAAATATGCGACCCCAAAAATTTAACCATTAAAAACAAAAAATTTAATATATTATAGCCCTATGTACGTCGTGCATTAACCGCTAGTCCCCATGCATATAAGCATGTACATACTATTATTAATATTACATAGTACATATCATTATTGATCGTACATAGCACATATCATGTCAAATAACTCCAGTCAACATGCGTATCACCACCATTAGATCACGAGCTTAATTACCATGCCGCGTGAAACCAGCAACCCGCTTGGCAGGGATCCCTCTTCTCGCTCCGGGCCCATAAATCGTGGGGGTT…
61	MN625820	Philippine native pig	Philippines	Domestic/Asian	D7	1043	This study		CAACCAAAACAAGCATTCCATTCGTATGCAAACCAAAACGCCAAGTACTTAATTACTATCTTTAAAACAAAAAAACCCATAAAAATTGCGCACAAACATACAAATATGCGACCCCAAAAATTTAACCATTAAAAACAAAAAATTTAATATATTATAGCCCTATGTACGTCGTGCATTAACTGCTAGTCCCCATGCATATAAGCATGTACATATTATTATTAATATTACATAGTACATATCATTATTGATCGTACATAGCACATATCATGTCAAATAACTCCAGTCAACATGCGTATCACCACCATTAGATCACGAGCTTAATTACCATGCCGCGTGAAACCAGCAACCCGCTTGGCAGGGATCCCTCTTCTCGCTCCGGGCCCATAAATCGTGGGGGTT…
62	MN625821	Philippine native pig	Philippines	Domestic/Asian	D7	1043	This study		CAACCAAAACAAGCATTCCATTCGTATGCAAACCAAAACGCCAAGTACTTAATTACTATCTTTAAAACAAAAAAACCCATAAAAATTGCGCACAAACATACAAATATGCGACCCCAAAAATTTAACCATTAAAAACAAAAAATTTAATATATTATAGCCCTATGTACGTCGTGCATTAACTGCTAGTCCCCATGCATATAAGCATGTACATATTATTATTAATATTACATAGTACATATCATTATTGATCGTACATAGCACATATCATGTCAAATAACTCCAGTCAACATGCGTATCACCACCATTAGATCACGAGCTTAATTACCATGCCGCGTGAAACCAGCAACCCGCTTGGCAGGGATCCCTCTTCTCGCTCCGGGCCCATAAATCGTGGGGGTT…
63	MN625822	Philippine native pig	Philippines	Domestic/Asian	D7	1043	This study		CAACCAAAACAAGCATTCCATTCATATGCAAACCAAAACGCCAAGTACTTAATTACTATCTTTAAAACAAAAAAACCCATAAAAATTGCGCACAAACATACAAATATGCGACCCCAAAAATTTAACCATTAAAAACAAAAAATTTAATATATTATAGCCCTATGTACGTCGTGCATTAACCGCTAGTCCCCATGCATATAAGCATGTACATACTATTATTAATATTACATAGTACATATCATTATTGATCGTACATAGCACATATCATGTCAAATAACTCCAGTCAACATGCGTATCACCACCATTAGATCACGAGCTTAATTACCATGCCGCGTGAAACCAGCAACCCGCTTGGCAGGGATCCCTCTTCTCGCTCCGGGCCCATAAATCGTGGGGGTT…
64	MN625823	Philippine native pig	Philippines	Domestic/Asian	D7	1043	This study		CAACCAAAACAAGCATTCCATTCATATGCAAACCAAAACGCCAAGTACTTAATTACTATCTTTAAAACAAAAAAACCCATAAAAATTGCGCACAAACATACAAATATGCGACCCCAAAAATTTAACCATTAAAAACAAAAAATTTAATATATTATAGCCCTATGTACGTCGTGCATTAACCGCTAGTCCCCATGCATATAAGCATGTACATACTATTATTAATATTACATAGTACATATCATTATTGATCGTACATAGCACATATCATGTCAAATAACTCCAGTCAACATGCGTATCACCACCATTAGATCACGAGCTTAATTACCATGCCGCGTGAAACCAGCAACCCGCTTGGCAGGGATCCCTCTTCTCGCTCCGGGCCCATAAATCGTGGGGGTT…
65	MN625826	Philippine native pig	Philippines	Domestic/Asian	D7	1043	This study		CAACCAAAACAAGCATTCCATTCGTATGCAAACCAAAACGCCAAGTACTTAATTACTATCTTTAAAACAAAAAAACCCATAAAAATTGCGCACAAACATACAAATATGCGACCCCAAAAATTTAACCATTAAAAACAAAAAATTTAATATATTATAGCCCTATGTACGTCGTGCATTAACTGCTAGTCCCCATGCATATAAGCATGTACATATTATTATTAATATTACATAGTACATATCATTATTGATCGTACATAGCACATATCATGTCAAATAACTCCAGTCAACATGCGTATCACCACCATTAGATCACGAGCTTAATTACCATGCCGCGTGAAACCAGCAACCCGCTTGGCAGGGATCCCTCTTCTCGCTCCGGGCCCATAAATCGTGGGGGTT…
66	MN625827	Philippine native pig	Philippines	Domestic/Asian	D7	1043	This study		CAACCAAAACAAGCATTCCATTCGTATGCAAACCAAAACGCCAAGTACTTAATTACTATCTTTAAAACAAAAAAACCCATAAAAATTGCGCACAAACATACAAATATGCGACCCCAAAAATTTAACCATTAAAAACAAAAAATTTAATATATTATAGCCCTATGTACGTCGTGCATTAACTGCTAGTCCCCATGCATATAAGCATGTACATATTATTATTAATATTACATAGTACATATCATTATTGATCGTACATAGCACATATCATGTCAAATAACTCCAGTCAACATGCGTATCACCACCATTAGATCACGAGCTTAATTACCATGCCGCGTGAAACCAGCAACCCGCTTGGCAGGGATCCCTCTTCTCGCTCCGGGCCCATAAATCGTGGGGGTT…
67	MN625830	Philippine wild pig	Philippines	Wild pig/Asian		1043	This study		CAACCAAAACAAGCATTCCATTCGTATGCAAACCAAAACGCCAAGTACTTAATCACTATCTTTAAAACAAAAAAACCCATAAAAATTTCGCACAAACATACAAATATGCGACCCCAAAAATTTAACTATTAAAAACCAAAAAATTTAGTATATTATAGCCCTATGTACGTCGTGCATTAATTGCTAGTCCCCATGCATATAAGCATGTACATATTATTATTAATATTACATAGTACATATTATTATTGATCGTACATAGCACATATCATGTCAAATAATTCCAGTCAACATGCGTATCACCACCATTAGATCACGAGCTTAATTACCATGCCGCGTGAAACCAGCAACCCGCTTGGCAGGGATCCCTCTTCTCGCTCCGGGCCCATGAATTGTGGGGGT…
68	AB252822	Myanmar wild boar	Myanmar	Asian		508	Tanaka et al. 2008		CAACCAAAACAAGCATTCCATTCGTATGCAAACCAAAACGCCAAGTACTTAATTACTATCTTTAAAACAAAAAAACCCATAAAAATTGCGCACAAACATACAAATATGCGACCCCAAAAATTTAACCATTAAAAAC-AAAAAATTTAATATATTATAGCCCTATGTACGTCGTGCATTAACTGCTAGTCCCCATGCATATAAGCATGTACATACTATTATTAATATTACATAGTACATATTATTATTGATCGTACATAGCACATATCATGTTAAACAACTCCAGTCAACATGCGTATCACCACCACTAGATCACGAGCTTAATTACCATGCCGCGTGAAACCAGCAACCCGCTTGGCAGGGATCCCTCTTCTCGCTCCGGGCCCATAAATCGTGGGGGT…
69	AB252823	Cambodian wild boar	Cambodia	Asian		508	Tanaka et al. 2009		CAACCAAAACAAGCATTCCATTCGTATGCAAACCAAAACGCCAAGTACTTAATTACTATCTTTAAAACAAAAAAACCCACAAAAATTGCGCACAAACATACAAATATGCGACCCCAAAAATTTAACCATTAAAAAC-AAAAAATTTAATATATTATAGCCCTATGTACGTCGTGCATTAATTGCTAGTCCCCATGCATATAAGCATGTACATATTATTATTAATATTACATAGTACATATTATTATTGATCGTACATAGCACATATTATGTCAAATAACTCTAGTCAACATGCGTATCACCACCATTAGATCACGAGCTTAATTACCATGCCGCGTGAAACCAGCAACCCGCTTGGCAGGGATCCCTCTTCTCGCTCCGGGCCCATGAATCGTGGGGGT…
70	AB252824	Cambodian wild boar	Cambodia	Asian		508	Tanaka et al. 2010		CAACCAAAACAAGCATTCCATTCGTATGCAAACCAAAACGCCAAGTACTTAATTACTATCTTTAAAACAAAAAAACCCACAAAAATTGCGCACAAACATACAAATATGCGACCCCAAAAATTTAACCATTAAAAAC-AAAAAATTTAATATATTATAGCCCTATGTACGTCGTGCATTAATTGCTAGTCCCCATGCATATAAGCATGTACATATTATTATTAATATTACATAGTACATATTATTATTGATCGTACATAGCACATATTATGTCAAATAACTCTAGCCAACATGCGTATCACCACCATTAGATCACGAGCTTAATTACCATGCCGCGTGAAACCAGCAACCCGCTTGGCAGGGATCCCTCTTCTCGCTCCGGGCCCATGGATCGTGGGGGT…
References:
1	Tanaka K, Iwaki Y, Takizawa T, Dorji T, Tshering G, Kurosawa Y, Maeda H, Mannen H, Nomura K, Dang VB, Chhum-Phith LC, Bouahom B, Yamamoto Y, Dang T, Namikawa T. Mitochondrial diversity of native pigs in the mainland South and South-east Asian countries and its relationships between local wild boars. Animal Science Journal. 2008. 79: 417–434; https://doi.org/10.1111/j.1740-0929.2008.00546.x.
