# Supplementary material for: Insights on the historical biogeography of Philippine domestic pigs and its relationship with continental domestic pigs and wild boars
Source: PLoS One. 2022 Mar 28;17(3):e0254299. doi: 10.1371/journal.pone.0254299 (PMC8959178; doi:10.1371/journal.pone.0254299)
Supplement: S3 Table — (XLSX) [file pone.0254299.s008.xlsx]

## Sheet: S3 Table
Table 3 Publicly available global pig haplotype sequences used to infer phylogenetic and network haplotypes analysis
Number	Accession number	Breed/status	Type	Haplogroup	D-loop length	DNA Sequences
1	AB041484	Berkshire	European/Domestic	D1	1045	CAACCAAAACAAGCATTCCATTCGTATGCAAACCAAAACGCCAAGTACTTAATTACTATCTTTAAAACAAAAAAACCCATAAAAATTGCGCACAAACATACAAATATGTGACCCCAAAAATTTAACCATTGAAAACCAAAAAATCTAATATACTATAACCCTATGTACGTCGTGCATTAATTGCTAGTCCCCATGCATATAAGCATGTACATATTATTATTAATATTACATAGTACATATTATTATTGATCGTACATAGCACATATCATGTCAAATAACTCCAGTCAACATGCATATCACCACCACTAGATCACGAGCTTAATTACCATGCCGCGTGAAACCAGCAACCCGCTTGGCAGGGATCCCTCTTCTCGCTCCGGGCCCATAAACCGTGGGGGT…
2	AB041485	Berkshire	European/Domestic	D1	1045	CAACCAAAACAAGCATTCCATTCGTATGCAAACCAAAACGCCAAGTACTTAATTACTATCTTTAAAACAAAAAAACCCATAAAAATTGCGCACAAACATACAAATATGTGACCCCAAAAATTTTACCATTGAAAACCAAAAAATCTAATATACTATAACCCTATGTACGTCGTGCATTAATTGCTAGTCCCCATGCATATAAGCATGTACATATTATTATTAATATTACATAGTACATATTATTATTGATCGTACATAGCACATATCATGTCAAATAACTCCAGTCAACATGCATATCACCACCACTAGATCACGAGCTTAACTACCATGCCGCGTGAAACCAGCAACCCGCTTGGCAGGGATCCCTCTTCTCGCTCCGGGCCCATAAACCGTGGGGGT…
3	AB041486	Duroc	European/Domestic	D1	1045	CAACCAAAACAAGCATTCCATTCGTATGCAAACCAAAACGCCAAGTACTTAATTACTATCTTTAAAACAAAAAAACCCATAAAAATTGCGCACAAACATACAAATATGTGACCCCAAAAATTTTACCATTGAAAACCAAAAAATCTAATATACTATAACCCTATGTACGTCGTGCATTAACTGCTAGTCCCCATGCATATAAGCATGTACATATTATTATTAATATTACATAGTACATATTATTATTGATCGTACATAGCACATATCATGTCAAATAACTCCAGTCAACATGCATATCACCACCACTAGATCACGAGCTTAACTACCATGCCGCGTGAAACCAGCAACCCGCTTGGCAGGGATCCCTCTTCTCGCTCCGGGCCCATAAACCGTGGGGGT…
4	AB041491	Large white	European/Domestic	D1	1045	CAACCAAAACAAGCATTCCATTCGTATGCAAACCAAAACGCCAAGTACTTAATTACTATCTTTAAAACAAAAAAACCCATAAAAATTGCGCACAAACATACAAATATGTGACCCCAAAAATTTTACCATTGAAAACCAAAAAATCTAATATACTATAACCCTATGTACGTCGTGCATTAACTGCTAGTCCCCATGCATATAAGCATGTACATATTATTATTAATATTACATAGTACATATTATTATTGATCGTACATAGCACATATCATGTCAAACAATTCCAGTCAGCATGCATATCACCACCACTAGATCACGAGCTTAACTACCATGCCGCGTGAAACCAGCAACCCGCTTGGCAGGGATCCCTCTTCTCGCTCCGGGCCCATAAACCGTGGGGGT…
5	AB041492	Large white	European/Domestic	D1	1045	CAACCAAAACAAGCATTCCATTCGTATGCAAACCAAAACGCCAAGTACTTAATTACTATCTTTAAAACAAAAAAACCCATAAAAATTGCGCACAAACATACAAATATGTGACCCCAAAAATTTTACCATTGAAAACCAAAAAATCTAATATACTATAACCCTATGTACGTCGTGCATTAATTGCTAGTCCCCATGCATATAAGCATGTACATATTATTATTAATATTACATAGTACATATTATTATTGATCGTACATAGCACATATCATGTCAAATAACTCCAGTCAACATGCATATCACCACCACTAGATCACGAGCTTAACTACCATGCCGCGTGAAACCAGCAACCCGCTTGGCAGGGATCCCTCTTCTCGCTCCGGGCCCATAAACCGTGGGGGT…
6	AB041493	Large white	European/Domestic	D1	1045	CAACCAAAACAAGCATTCCATTCGTATGCAAACCAAAACGCCAAGTACTTAATTACTATCTTTAAAACAAAAAAACCCATAAAAATTGCGCACAAACATACAAATATGTGACCCCAAAAATTTTACCATTGAAAACCAAAAAATCTAATATACTATAACCCTATGTACGTCGTGCATTAATTGCTAGTCCCCATGCATATAAGCATGTACATATTATTATTAATATTACATAGTACATATTATTATTGATCGTACATAGCACATATCATGTCAAATAATTCCAGTCAACATGCATATCACCACCACTAGATCACGAGCTTAACTACCATGCCGCGTGAAACCAGCAACCCGCTTGGCAGGGATCCCTCTTCTCGCTCCGGGCCCATAAACCGTGGGGGT…
7	AB041495	Landrace	European/Domestic	D1	1045	CAACCAAAACAAGCATTCCATTCGTATGCAAACCAAAACGCCAAGTACTTAATTACTATCTTTAAAACAAAAAAACCCATAAAAATTGCGCACAAACATACAAATATGTGACCCCAAAAATTTAACCATTGAAAACCAAAAAATCTAATATACTATAACCCTATGTACGTCGTGCATTAATTGCTAGTCCCCATGCATATAAGCATGTACATATTATTATTAATATTACATAGTACATATTATTATTGATCGTACATAGCACATATCATGTCAAATAACTCCAGTCAACATGCATATCACCACCACTAGATCACGAGCTTAACTACCATGCCGCGTGAAACCAGCAACCCGCTTGGCAGGGATCCCTCTTCTCGCTCCGGGCCCATAAACCGTGGGGGT…
8	AB041496	Landrace	European/Domestic	D1	1045	CAACCAAAACAAGCATTCCATTCGTATGCAAACCAAAACGCCAAGTACTTAATTACTATCTTTAAAACAAAAAAACCCATAAAAATTGCGCACAAACATACAAATATGTGACCCCAAAAATTTTACCATTGAAAACCAAAAAATCTAATATACTATAACCCTATGTACGTCGTGCATTAATTGCTAGTCCCCATGCATATAAGCATGTACATATTATTATTAATATTACATAGTACATATTATTATTGATCGTACATAGCACATATCATGTCAAATAACTCCAGTCAACATGCATATCACCACCACTAGATCACGAGCTTAACTACCATGCCGCGTGAAACCAGCAACCCGCTTGGCAGGGATCCCTCTTCTCGCTCCGGGCCCATAAACCGTGGGGGT…
9	AB041497	Landrace	European/Domestic	D1	1045	CAACCAAAACAAGCATTCCATTCGTATGCAAACCAAAACGCCAAGTACTTAATTACTATCTTTAAAACAAAAAAACCCATAAAAATTGCGCACAAACATACAAATATGTGACCCCAAAAATTTTACCATTGAAAACCAAAAAATCTAATATACTATAACCCTATGTACGTCGTGCATTAATTGCTAGTCCCCATGCATATAAGCATGTACATATTATTATTAATATTACATAGTACATATTATTATTGATCGTACATAGCACATATCATGTCAAATAACTCCAGTCAACATGCATATCACCACCATTAGATCACGAGCTTAACTACCATGCCGCGTGAAACCAGCAACCCGCTTGGCAGGGATCCCTCTTCTCGCTCCGGGCCCATAAACCGTGGGGGT…
10	AB041498	Landrace	European/Domestic	D1	1045	CAACCAAAACAAGCATTCCATTCGTATGCAAACCAAAACGCCAAGTACTTAATTACTATCTTTAAAACAAAAAAACCCATAAAAATTGCGCACAAACATACAAATATGTGACCCCAAAAATTTTACCATTGAAAACCAAAAAATCTAATATACTATAACCCTATGTACGTCGTGCATTAACTGCTAGTCCCCATGCATATAAGCATGTACATATTATTATTAATATTACATAGTACATATTATTATTGATCGTACATAGCACATATCATGTCAAATAATTCCAGTCAGCATGCATATCACCACCACTAGATCACGAGCTTAACTACCATGCCGCGTGAAACCAGCAACCCGCTTGGCAGGGATCCCTCTTCTCGCTCCGGGCCCATAAACCGTGGGGGT…
11	AB041499	Landrace	European/Domestic	D1	1045	CAACCAAAACAAGCATTCCATTCGTATGCAAACCAAAACGCCAAGTACTTAATTACTATCTTTAAAACAAAAAAACCCATAAAAATTGCGCACAAACATACAAATATGTGACCCCAAAAATTTTACCATTGAAAACCAAAAAATCTAATATACTATAACCCTATGTACGTCGTGCATTAACTGCCAGTCCCCATGCATATAAGCATGTACATATTATTATTAATATTACATAGTACATATTATTATTAATCGTACATAGCACATATCATGTCAAATAACTCCAGTCAACATGCATATCACCACCACTAGATCACGAGCTTAATTACCATGCCGCGTGAAACCAGCAACCCGCTTGGCAGGGATCCCTCTTCTCGCTCCGGGCCCATAAACCGTGGGGGT…
12	AB015093	Yucatan miniature pig	European/Domestic	D1	1045	CAACCAAAACAAGCATTCCATTCGTATGCAAACCAAAACGCCAAGTACTTAATTACTATCTTTAAAACAAAAAAACTCATAAAAATTGCGCACAAACATACAAATATGTAACCCCAAAAATTTAACCATTGAAAACCAAAAAATCTAATATACTATAACCCTATGTACGTCGTGCATTAATTGCTAGTCCCCATGCATATAAGCATGTACATATTATTATTAATATTACATAGTACATATTATTATTGATCGTACATAGCACATATCATGTCAAATAATTCCAGTCAACATGCATATCACCACCACTAGATCACGAGCTTAACTACCATGCCGCGTGAAACCAGCAACCCGCTTGGCAGGGATCCCTCTTCTCGCTCCGGGCCCATAAACCGTGGGGGT…
13	AB041467	Japanese wild boar	Asian/Wild boar	D2	1044	CAACCAAAACAAGCATTCCATTCGTATGCAAACCAAAACGCCAAGTACTTAATTACTATCTTTAAAACAAAAAAACCCATAAAAATTGCGCACAAACATACAAATATGCGACCCCAAAAATTTAACCATTAAAAACAAAAAATTTAATATATTATAGCCCTATGTACGTCGTGCATTAACTGCTAGTCCCCATGCATATAAGCATGTACATATTATTATTAATATTACATAGTACATATTATTATTGATCGTACATAGCACATATCATGTCAAATAACTCCAGTCAACATGCGTATCACCGCCATTAGATCACGAGCTTAATTACCATGCCGCGTGAAACCAGCAACCCGCTTGGCAGGGATCCCTCTTCTCGCTCCGGGCCCATAAACCGTGGGGGTT…
14	AB041469	Japanese wild boar	Asian/Wild boar	D2	1044	CAACCAAAACAAGCATTCCATTCGTATGCAAACCAAAACGCCAAGTACTTAATTACTATCTTTAAAACAAAAAAACCCATAAAAATTGCGCACAAACATACAAATATGCGACCCCAAAAATTTAACCATTAAAAACAAAAAATTTAATATATTATAGCCCTATGTACGTCGTGCATTAACTGCTAGTCCCCATGCATATAAGCATGTACATATTATTATTAATATTACATAGTACATATTATTATTGATCGTACATAGCACATATCATGTCAAATAACTCCAGTCAACATGCGTATCACCGCCATTAGATCACGAGCTTAATTACCATGCCGCGTGAAACCAGCAACCCGCTTGGCAGGGATCCCTCTTCTCGCTCCGGGCCCATAAATCGTGGGGGTT…
15	AB041471	Japanese wild boar	Wild boar	D2	1044	CAACCAAAACAAGCATTCCATTCGTATGCAAACCAAAACGCCAAGTACTTAATTACTATCTTTAAAACAAAAAAACCCATAAAAATTGCGCACAAACATACAAATATGCGACCCCAAAAATTTAACCATTAAAAACAAAAAATTTAATATATTATAGCCCTATGTACGTCGTGCATTAACTGCTAGTCCCCATGCATATAAGCATGTACATATTATTATTAATATTACATAGTACATATTATTATTGATCGTACATAGCACATATCATGTCAAATAACTCCAGTCAACATGCGTATCACCGCCATTAGATCACGAGCTTAATTACCATGCCGCGTGAAACCAGCAACCCGCTTGGCAGGGATCCCTCTTCTCGCTCCGGGCCCATAAATCGTGGGGGTT…
16	AB041475	Jinhua	Asian/Domestic	D2	1044	CAACCAAAACAAGCATTCCATTCGTATGCAAACCAAAACGCCAAGTACTTAATTACTATCTTTAAAACAAAAAAACCCATAAAAATTGCGCACAAACATACAAATATGCGACCCCAAAAATTTAACCATTAAAAACAAAAAATTTAATATATTATAGCCCTATGTACGTCGTGCATTAATTGCTAGTCCCCATGCATATAAGCATGTACATATTATTATTAATATTACATAGTACATATCATTATTGATCGTACATAGCACATATCATGTCAAATAATTCCAGTCAACATGCGTATCACCACCATTAGATCACGAGCTTAATTACCATGCCGCGTGAAACCAGCAACCCGCTTGGCAGGGATCCCTCTTCTCGCTCCGGGCCCATAAATCGTGGGGGTT…
17	AB041476	Jinhua	Asian/Domestic	D2	1044	CAACCAAAACAAGCATTCCATTCGTATGCAAACCAAAACGCCAAGTACTTAATTACTATCTTTAAAACAAAAAAACCCATAAAAATTGCGCACAAACATACAAATATGCGACCCCAAAAATTTAACCATTAAAAACAAAAAATTTAATATATTATAGCCCTATGTACGTCGTGCATTAATTGCTAGTCCCCATGCATATAAGCATGTACATATTATTATTAATATTACATAGTACATATCATTATTGATCGTACATAGCACATATCATGTCAAATAATTCCAGTCAACATGCGTATCACCACCATTAGATCACGAGCTTAATTACCATGCCGCGTGAAACCAGCAACCCGCTTGGCAGGGATCCCTCTTCTCGCTCCGGGCCCATAAATCGTGGGGGTT…
18	AB041481	Moncai	Asian/Domestic	D2	1044	CAACCAAAACAAGCATTCCATTCGTATGCAAACCAAAACGCCAAGTACTTAATTACTATCTTTAAAACAAAAAAACCCATAAAAATTGCGCACAAACATACAAATATGCGACCCCAAAAATTTAACCATTAAAAACAAAAAATTTAATATATTATAGCCCTATGTACGTCGTGCATTAACTGCTAGTCCCCATGCATATAAGCATGTACATATTATTATTAATATTACATAGTACATATTATTATTGATCGTACATAGCACATATCATGTCAAATAACTCCAGTCAACATGCGTATCACCACCATTAGATCACGAGCTTAATTACCATGCCGCGTGAAACCAGCAACCCGCTTGGCAGGGATCCCTCTTCTCGCTCCGGGCCCATAAATCGTGGGGGTT…
19	AB041487	Duroc	Domestic/European	D2	1055	CAACCAAAACAAGCATTCCATTCGTATGCAAACCAAAACGCCAAGTACTTAATTACTATCTTTAAAACAAAAAAACCCATAAAAATTGCGCACAAACATACAAATATGCGACCCCAAAAATTTAACCATTAAAAACAAAAAATTTAATATATTATAGCCCTATGTACGTCGTGCATTAATTGCTAGTCCCCATGCATATAAGCATGTACATATTATTATTAATATTACATAGTACATATCATTATTGATCGTACATAGCACATATCATGTCAAATAACTCCAGTCAACATGCGTATCACCACCATTAGATCACGAGCTTAATTACCATGCCGCGTGAAACCAGCAACCCGCTTGGCAGGGATCCCTCTTCTCGCTCCGGGCCCATAAATCGTGGGGGTT…
20	AB059651	European wild boar	European/Wild boar	D2	1044	CAACCAAAACAAGCATTCCATTCGTATGCAAACCAAAACGCCAAGTACTTAATTACTATCTTTAAAACAAAAAAACCCATAAAAATTGCGCACAAACATACAAATATGCGACCCCAAAAATTTAACCATTAAAAACAAAAAATTTAATATATTATAGCCCTATGTACGTCGTGCATTAACTGCTAGTCCCCATGCATATAAGCATGTACATACTATTATTAATATTACATAGTACATATTATTATTGATCGTACATAGCACATATCATGTCAAATAATTCCAGTCAACATGCGTATCACCACCATTAGATCACGAGCTTAATTACCATGCCGCGTGAAACCAGCAACCCGCTTGGCAGGGATCCCTCTTCTCGCTCCGGGCCCATAAATCGTGGGGGTT…
21	AB015084	Japanese wild boar	Asian	D2	1044	CAACCAAAACAAGCATTCCATTCGTATGCAAACCAAAACGCCAAGTACTTAATTACTATCTTTAAAACAAAAAAACCCATAAAAATTGCGCACAAACATACAAATATGCGACCCCAAAAATTTAACCATTAAAAACAAAAAATTTAATATATTATAGCCCTATGTACGTCGTGCATTAACTGCTAGTCCCCATGCATATAAGCATGTACATATTATTATTAATATTACATAGTACATATTATTATTGATCGTACATAGCACATATCATGTCAAATAACTCCAGTCAACATGCGTATCACCGCCATTAGATCACGAGCTTAATTACCATGCCGCGTGAAACCAGCAACCCGCTTGGCAGGGATCCCTCTTCTCGCTCCGGGCCCATAAATCGTGGGGGTT…
22	AB015085	Japanese wild boar	Asian	D2	1044	CAACCAAAACAAGCATTCCATTCGTATGCAAACCAAAACGCCAAGTACTTAATTACTATCTTTAAAACAAAAAAACCCATAAAAATTGCGCACAAACATACAAATATGCGACCCCAAAAATTTAACCATTAAAAACAAAAAATTTAATATATTATAGCCCTATGTACGTCGTGCATTAACTGCTAGTCCCCATGCATATAAGCATGTACATATTATTATTAATATTACATAGTACATATTATTATTGATCGTACATAGCACATATCATGTCAAATAACTCCAGTCAACATGCGTATCACCACCACTAGATCACGAGCTTAATTACCATGCCGCGTGAAACCAGCAACCCGCTTGGCAGGGATCCCTCTTCTCGCTCCGGGCCCATAAATCGTGGGGGTT…
23	AB015086	Japanese wild boar	Asian	D2	1044	CAACCAAAACAAGCATTCCATTCGTATGCAAACCAAAACGCCAAGTACTTAATTACTATCTTTAAAACAAAAAAACCCATAAAAATTGCGCACAAACATACAAATATGCGACCCCAAAAATTTAACCATTAAAAACAAAAAATTTAATATATTATAGCCCTATGTACGTCGTGCATTAACTGCTAGTCCCCATGCATATAAGCATGTACATATTATTATTAATATTACATAGTACATATTATTATTGATCGTACATAGCACATATCATGTCAAATAATTCCAGTCAACATGCGTATCACCACCATTAGATCACGAGCTTAATTACCATGCCGCGTGAAACCAGCAACCCGCTTGGCAGGGATCCCTCTTCTCGCTCCGGGCCCATAAATCGTGGGGGTT…
24	D42171		Asian/Domestic	D2	1054	CAACCAAAACAAGCATTCCATTCGTATGCAAACCAAAACGCCAAGTACTTAATTACTATCTTTAAAACAAAAAAACCCATAAAAATTGCGCACAAACATACAAATATGCGACCCCAAAAATTTAACCATTAAAAACAAAAAATTTAATATATTATAGCCCTATGTACGTCGTGCATTAACTGCCAGTCCCCATGCATATAAGCATGTACATATTATTATTAATATTACATAGTACATATTATTATTGATCGTACATAGCACATATCATGTCAAATAATTCCAGTCAACATGCGTATCACCACCATTAGATCACGAGCTTAATTACCATGCCGCGTGAAACCAGCAACCCGCTTGGCAGGGATCCCTCTTCTCGCTCCGGGCCCATAAATCGTGGGGGTT…
25	D42173		Asian/Domestic	D2	1054	CAACCAAAACAAGCATTCCATTCGTATGCAAACCAAAACGCCAAGTACTTAATTACTATCTTTAAAACAAAAAAACCCATAAAAATTGCGCACAAACATACAAATATGCGACCCCAAAAATTTAACCATTAAAAACAAAAAATTTAATATATTATAGCCCTATGTACGTCGTGCATTAACTGCTAGTCCCCATGCATATAAGCATGTACATATTATTATTAATATTACATAGTACATATTATTATTGATCGTACATAGCACATATCATGTCAAATAACTCCAGTCAACATGCGTATCACCACCATTAGATCACGAGCTTAATTACCATGCCGCGTGAAACCAGCAACCCGCTTGGCAGGGATCCCTCTTCTCGCTCCGGGCCCATAAATCGTGGGGGTT…
26	D42174		Asian/Domestic	D2	1054	CAACCAAAACAAGCATTCCATTCGTATGCAAACCAAAACGCCAAGTACTTAATTACTATCTTTAAAACAAAAAAACCCATAAAAATTGCGCACAAACATACAAATATGCGACCCCAAAAATTTAACCATTAAAAACAAAAAATTTAATATATTATAACCCTATGTACGTCGTGCATTAACTGCTAGTCCCCATGCATATAAGCATGTACATATTATTATTAATATTACATAGTACATATTATTATTGATCGTACATAGTACATATCATGTCAAATAACTCCAGTCAACATGCGTATCACCACCACTAGATCACGAGCTTAATTACCATGCCGCGTGAAACCAGCAACCCGCTTGGCAGGGATCCCTCTTCTCGCTCCGGGCCCATAAATCGTGGGGGTT…
27	D42178		Asian/Domestic	D2	1054	CAACCAAAACAAGCATTCCATTCGTATGCAAACCAAAACGCCAAGTACTTAATTACTATCTTTAAAACAAAAAAACCCATAAAAATTGCGCACAAACATACAAATATGCGACCCCAAAAATTTAACCATTAAAAACAAAAAATTTAATATATTATAACCCTATGTACGTCGTGCATTAACTGCTAGTCCCCATGCATATAAGCATGTACATATTATTATTAATATTACATAGTACATATTATTATTGATCGTACATAGCACATATCATGTCAAATAACTCCAGTCAACATGCGTATCACCACCACTAGATCACGAGCTTAATTACCATGCCGCGTGAAACCAGCAACCCGCTTGGCAGGGATCCCTCTTCTCGCTCCGGGCCCATAAATCGTGGGGGTT…
28	D42181		Asian	D2	1054	CAACCAAAACAAGCATTCCATTCGTATGCAAACCAAAACGCCAAGTACTTAATTACTATCTTTAAAACAAAAAAACCCATAAAAATTGCGCACAAACATACAAATATGCGACCCCAAAAATTTAACCATTAAAAACAAAAAATTTAATATATTATAGCCCTATGTACGTCGTGCATTAACTGCTAGTCCCCATGCATATAAGCATGTACATATTATTATTAATATTACATAGTACATATCATTATTAATCGTACATAGCACATATCATGTCAAATAATTCCAGTCAACATGCGTATCACCACCATTAGATCACGAGCTTAATTACCATGCCGCGTGAAACCAGCAACCCGCTTGGCAGGGATCCCTCTTCTCGCTCCGGGCCCATAAATCGTGGGGGTT…
29	D42182			D2	1054	CAACCAAAACAAGCATTCCATTCGTATGCAAACCAAAACGCCAAGTACTTAATTACTATCTTTAAAACAAAAAAACCCATAAAAATTGCGCACAAACATACAAATATGCGACCCCAAAAATTTAACCATTAAAAACAAAAAATTTAATATATTATAGCCCTATGTACGTCGTGCATTAACTGCTAGTCCCCATGCATATAAGCATGTACATATTATTATTAATATTACATAGTACATATCATTATTGATCGTACATAGCACATATCATGTCAAATAATTCCAGTCAACATGCGTATCACCACCATTAGATCACGAGCTTAATTACCATGCCGCGTGAAACCAGCAACCCGCTTGGCAGGGATCCCTCTTCTCGCTCCGGGCCCATAAATCGTGGGGGTT…
30	AB252783	Myanmar native pig	Domestic/Asian	D2	509	CAACCAAAACAAGCATTCCATTCGTATGCAAACCAAAACGCCAAGTACTTAATTACTATCTTTAAAACAAAAAAACCCATAAAAATTGCGCACAAACATACAAATATGCGACCCCAAAAATTTAACCATTAAAAAC-AAAAAATTTAATATATTATAGCCCTATGTACGTCGTGCATTAACTGCTAGTCCCCATGCATATAAGCATGTACATATTATTATTAATATTACATAGTACATATTATTATTGATCGTACATAGCACATATCATGTCAAATAATTCCAGTCAACATGCGTATCACCACCATTAGATCACGAGCTTAATTACCATGCCGCGTGAAACCAGCAACCCGCTTGGCAGGGATCCCTCTTCTCGCTCCGGGCCCATAAATCGTGGGGGT…
31	AB252784	Myanmar native pig	Domestic/Asian	D2	508	CAACCAAAACAAGCATTCCATTCGTATGCAAACCAAAACGCCAAGTACTTAATTACTATCTTCAAAACAAAAAAACCCATAAAAATTGCGCACAAACATACAAATATGCGACCCCAAAAATTTAACCATTAAAAAC-AAAAAATTTAATATATTATAGCCCTATGTACGTCGTGCATTAACTGCTAGTCCCCATGCATATAAGCATGTACATATTATTATTAATATTACATAGTACATATTATTATTGATCGTACATAGCACATATCATGTCAAATAATTCCAGTCAGCATGCGTATCACCACCATTAGATCACGAGCTTAACTACCATGCCGCGTGAAACCAGCAACCCGCTTGGCAGGGATCCCTCTTCTCGCTCCGGGCCCATAAATCGTGGGGGT…
32	AB252785	Myanmar native pig	Domestic/Asian	D2	508	CAACCAAAACAAGCATTCCATTCGTATGCAAACCAAAACGCCAAGTACTTAATTACTATCTTTAAAACAAAAAAACCCATAAAAATTGCGCACAAACATACAAATATGCGACCCCAAAAATTTAACCATTAAAAAC-AAAAAATTTAATATATTATAGCCCTATGTACGTCGTGCATTAACTGCTAGTCCCCATGCATATAAGCATGTACATATTATTATTAATATTACATAGTACATATTATTATTGATCGTACATAGCACATATCATGTCAAATAATTCCAGTCAACATGCGTATCACCACCATTAGATCACGAGCTTAACTACCATGCCGCGTGAAACCAGCAACCCGCTTGGCAGGGATCCCTCTTCTCGCTCCGGGCCCATAAATCGTGGGGGT…
33	AB252786	Myanmar native pig	Domestic/Asian	D2	508	CAACCAAAACAAGCATTCCATTCGTATGCAAACCAAAACGCCAAGTACTTAATTACTATCTTTAAAACAAAAAAACCCATAAAAATTGCGCACAAACATACAAATATGCGACCCCAAAAATTTAACCATTAAAAAC-AAAAAATTTAATATATTATAGCCCTATGTACGTCGTGCATTAACTGCTAGTCCCCATGCATATAAGCATGTACATATTATTATTAATATTACATAGTACATATCATTATTGATCGTACATAGCACATATCATGTCAAATAATTCCAGTCAACATGCGTATCACCACCATTAGATCACGAGCTTAATTACCATGCCGCGTGAAACCAGCAACCCGCTTGGCAGGGATCCCTCTTCTCGCTCCGGGCCCATAAATCGTGGGGGT…
34	AB252787	Cambodia native pig	Domestic/Asian	D2	508	CAACCAAAACAAGCATTCCATTCGTATGCAAACCAAAACGCCAAGTACTTAATTACTATCTTTAAAACAAAAAAACCCATAAAAATTGCGCACAAACATACAAATATGCGACCCCAAAAATTTAACCATTAAAAAC-AAAAAATTTAATATATTATAGCCCTATGTACGTCGTGCATTAACTGCTAGTCCCCATGCATATAAGCATGTACATATTATTATTAATATTACATAGTACATATCATTATTGATCGTACATAGCACATATCATGTCAAATGATTCCAGTCAACATGCGTATCACCACCATTAGATCACGAGCTTAATTACCATGCCGCGTGAAACCAGCAACCCGCTTGGCAGGGATCCCTCTTCTCGCTCCGGGCCCATAAATCGTGGGGGT…
35	AB252788	Myanmar native pig	Domestic/Asian	D2	508	CAACCAAAACAAGCATTCCATTCGTATGCAAACCAAAACGCCAAGTACTTAATTACTATCTTTAAAACAAAAAACCCCATAAAAATTGCGCACAAACATACAAATATGCGACCCCAAAAATTTAACCATTAAAAAC-AAAAAATTTAATATATTATAGCCCTATGTACGTCGTGCATTAACTGCTAGTCCCCATGCATATAAGCATGTACATATTATTATTAATATTACATAGTACATATCATTATTGATCGTACATAGCACATATCATGTCAAATAATTCCAGTCAACATGCGTATCACCACCATTAGATCACGAGCTTAATTACCATGCCGCGTGAAACCAGCAACCCGCTTGGCAGGGATCCCTCTTCTCGCTCCGGGCCCATAAATCGTGGGGGT…
36	AB252789	Myanmar native pig	Domestic/Asian	D2	508	CAACCAAAACAAGCATTCCATTCGTATGCAAACCAAAACGCCAAGTACTTAATTACTATCTTTAAAACAAAAAAACCCATAAAAATTGCGCACAAACATACAAATATGCGACCCCAAAAATTTAACCATTAAAAAC-AAAAAATTTAATATATTATAGCCCTATGTACGTCGTGCATTAACTGCTAGTCCCCATGCATATAAGCATGTACATATTATTATTAATATTACATAGTACATATCATTATTGATCGTACATAGCACATATCATGTCAAATAATTCCAGTCAACATGCGTATCACCACCATTAGATCACGAGCTTAATTACCATGCCGCGTGAAACCAGCAACCCGCTTGGCAGGGATCCCTCTTCTCGCTCCGGGCCCATAAACCGTGGGGGT…
37	AB252790	Laos native pig	Domestic/Asian	D2	508	CAACCAAAACAAGCATTCCATTCGTATGCAAACCAAAACGCCAAGTACTTAATTACTATCTTTAAAACAAAAAAACCCATAAAAATTGCGCACAAACATACAAATATGCGACCCCAAAAATTTAACCATTAAAAAC-AAAAAATTTAATATATTATAGCCCTATGTACGTCGTGCATTAACTGCTAGTCCCCATGCATATAAGCATGTACATATTATTATTAATATTACATAGTACATATTATTATTGATCGTACATAGCACATATCATGTCAAATAATTCCAGTCAACATGCGTATCACCACCATTAGATCACGAGCTTAATTACCATGCCGCGTGAAACCAGCAACCCGCTTGGCAGGGATCCCTCTTCTCGCTCCGGGCCCATAAATCGTGGGGGT…
38	AB252791	Vietnam native pig	Domestic/Asian	D2	508	CAACCAAAACAAGCATTCCATTCGTATGCAAACCAAAACGCCAAGTACTTAATTACTATCTTTAAAACAAAAAAACCCATAAAAATTGCGCACAAACATACAAATATGCGACCCCAAAAATTTAACCATTAAAAAC-AAAAAATTTAATATATTATAGCCCTATGTACGTCGTGCATTAACTGCTAGTCCCCATGCATATAAGCATGTACATATTATTATTAATATTACATAGTACATATTATTATTGATCGTACATAGCACATATCATGTCAAATAACTCCAGTCAACATGCGTATCACTACCATTAGATCACGAGCTTAACTACCATGCCGCGTGAAACCAGCAACCCGCTTGGCAGGGATCCCTCTTCTCGCTCCGGGCCCATAAATCGTGGGGGT…
39	AB252792	Vietnam native pig	Domestic/Asian	D2	508	CAACCAAAACAAGCATTCCATTCGTATGCAAACCAAAACGCCAAGTACTTAATTACTATCTTTAAAACAAAAAAACCCATAAAAATTGCGCACAAACATACAAATATGCGACCCCAAAAATTTAACCATTAAAAAC-AAAAAATTTAATATATTATAGCCCTATGTACGTCGTGCATTAACTGCTAGTCCCCATGCATATAAGCATGTACATATTATTATTAATATTACATAGTACATATTATTATTGATCGTACATAGCACATATCATGTCAAATAACTCCAGTCAACATGCGTATCACTACCATTAGATCACGAGCTTAATTACCATGCCGCGTGAAACCAGCAACCCGCTTGGCAGGGATCCCTCTTCTCGCTCCGGGCCCATAAATCGTGGGGGT…
40	AB252793	Bhutan native pig	Domestic/Asian	D2	508	CAACCAAAACAAGCATTCCATTCGTATGCAAACCAAAACGCCAAGTACTTAATTACTATCTTTAAAACAAAAAAACCCATAAAAATTGCGCACAAACATACAAATATGCGACCCCAAAAATTTAACCATTAAAAAC-AAAAAATTTAATATATTATAGCCCTATGTACGTCGTGCATTAACTGCTAGTCCCCATGCATATAAGCATGTACATATTATTATTAATATTACATAGTACATATTATTATTGATCGTACATAGCACATATCATGTCAAATAACTCCAGTCAACATGCGTATCACCACCATTAGATCACGAGCTTAATTACCATGCCGCGTGAAACCAGCAACCCGCTTGGCAGGGATCCCTCTTCTCGCTCCGGGCCCATGAATCGTGGGGGT…
41	AB252794	Myanmar native pig	Domestic/Asian	D2	509	CAACCAAAACAAGCATTCCATTCGTATGCAAACCAAAACGCCAAGTACTTAATTACTATCTTTAAAACAAAAAAACCCATAAAAATTGCGCACAAACATACAAATATGCGACCCCAAAAATTTAACCATTAAAAAC-AAAAAATTTAATATATTATAGCCCTATGTACGTCGTGCATTAACTGCTAGTCCCCATGCATATAAGCATGTACATATTATTATTAATATTACATAGTACATATTATTATTGATCGTACATAGCACATATCATGTCAAATAACTCCAGTCAACATGCGTATCACCACCATTAGATCACGAGCTTAATTACCATGCCGCGTGAAACCAGCAACCCGCTTGGCAGGGATCCCTCTTCTCGCTCCGGGCCCATAAATCGTGGGGGT…
42	AB252795	Bhutan native pig	Domestic/Asian	D2	509	CAACCAAAACAAGCATTCCATTCGTATGCAAACCAAAACGCCAAGTACTTAATTACTATCTTTAAAACAAAAAAACCCATAAAAATTGCGCACAAACATACAAATATGCGACCCCAAAAATTTAACCATTAAAAAC-AAAAAATTTAATATATTATAGCCCTATGTACGTCGTGCATTAACTGCTAGTCCCCATGCATATAAGCATGTACATACTATTATTAATATTACATAGTACATATTATTATTGATCGTACATAGCACATATCATGTCAAATAACTCCAGTCAACATGCATATCACCACCATTAGATCACGAGCTTAATTACCATGCCGCGTGAAACCAGCAACCCGCTTGGCAGGGATCCCTCTTCTCGCTCCGGGCCCATAAATCGTGGGGGT…
43	AB252796	Bhutan native pig	Domestic/Asian	D2	509	CAACCAAAACAAGCATTCCATTCGTATGCAAACCAAAACGCCAAGTACTTAATTACTATCTTTAAAACAAAAAAACCCATAAAAATTGCGCACAAACATACAAATATGCGACCCCAAAAATTTAACCATTAAAAAC-AAAAAATTTAATATATTATAGCCCTATGTACGTCGTGCATTAACTGCTAGTCCCCATGCATATAAGCATGTACATACTATTATTAATATTACATAGTACATATTATTATTGATCGTACATAGCACATATCATGTCAAATAACTCCAGTCAACATGCATATCACCACCATTAGATCACGAGCTTAATTACCATGCCGCGTGAAACCAGCAACCCGCTTGGCAGGGATCCCTCTTCTCGCTCCGGGCCCATAAATCGTGGGGGT…
44	AB252797	Bhutan native pig	Domestic/Asian	D2	508	CAACCAAAACAAGCATTCCATTCGTATGCAAACCAAAACGCCAAGTACTTAATTACTATCTTTAAAACAAAAAAACCCATAAAAATTGCGCACAAACATACAAATATGCGACCCCAAAAATTTAACCATTAAAAAC-AAAAAATTTAATATATTATAGCCTTATGTACGTCGTGCATTAACTGCTAGTCCCCATGCATATAAGCATGTACATACTATTATTAATATTACATAGTACATATTATTATTGATCGTACATAGCACATATCATGTCAAATAACTCCAGTCAACATGCATATCACCACCATTAGATCACGAGCTTAATTACCATGCCGCGTGAAACCAGCAACCCGCTTGGCAGGGATCCCTCTTCTCGCTCCGGGCCCATAAATCGTGGGGGT…
45	AB252798	Bhutan native pig	Domestic/Asian	D2	508	CAACCAAAACAAGCCTTCCATTCGTATGCAAACCAAAACGCCAAGTACTTAATTACTATCTTTAAAACAAAAAAACCCATAAAAATTGCGCACAAACATACAAATATGCGACCCCAAAAATTTAACCATTAAAAAC-AAAAAATTTAATATATTATAGCCCTATGTACGTCGTGCATTAACTGCTAGTCCCCATGCATATAAGCATGTACATACTATTATTAATATTACATAGTACATATTATTATTGATCGTACATAGCACATATCATGTCAAATAACTCCAGTCAACATGCATATCACCACCATTAGATCACGAGCTTAATTACCATGCCGCGTGAAACCAGCAACCCGCTTGGCAGGGATCCCTCTTCTCGCTCCGGGCCCATAAATCGTGGGGGT…
46	AB252799	Cambodia native pig	Domestic/Asian	D2	508	CAACCAAAACAAGCATTCCATTCGTATGCAAACCAAAACGCCAAGTACTTAATTACTATCTTTAAAACAAAAAAACCCATAAAAATTGCGCACAAACATACAAATATGCGACCCCAAAAATTTAACCATTAAAAAC-AAAAAATTTAATATATTATAGCCCTATGTACGTCGTGCATTAACTGCTAGTCCCCATGCATATAAGCATGTACATATTATTATTAATATTACATAGTACATATTATTATTGATCGTACATAGCACATATCATGTCAAATAACTCCAGTCAACATGCGTATCACCACCATTAGATCACGAGCTTAATTACCATGCCGCGTGAAACCAGCAACCCGCTTGGCAGGGATCCCTCTTCTCGCTCCGGGCCCATAAATCGTGGGGGT…
47	AB252800	Myanmar native pig	Domestic/Asian	D2	508	CAACCAAAACAAGCATTCCATTCGTATGCAAACCAAAACGCCAAGTACTTAATTACTATCTTTAAAACAAAAAAACCCATAAAAATTGCGCACAAACATACAAATATGCGACCCCAAAAATTTAACCATTAAAAAC-AAAAAATTTAATATATTATAGCCCTATGTACGTCGTGCATTAACTGCTAGTCCCCATGCATATAAGCATGTACATATTATTATTAATATTACATAGTACATATTATTATTGATCGTACATAGCACATATCATGTCAAATAACTCCAGTCAACATGCGTATCACCACCATTAGATCACGAGCTTAATTACCATGCCGCGTGAAACCAGCAACCCGCTTGGCAGGGATCCCTCTTCTCGCTCCGGGCCCATAAATCGTGGGGGT…
48	AB252801	Vietnam native pig	Domestic/Asian	D2	508	CAACCAAAACAAGCATTCCATTCGTATGCAAACCAAAACGCCAAGTACTTAATTACTATCTTTAAAACAAAAAAACCCATAAAAATTGCGCACAAACATACAAATATGCGACCCCAAAAATTTAACCATTAAAAAC-AAAAAATTTAATATATTATAGCCCTATGTACGTCGTGCATTAACTGCTAGTCCCCATGCATATAAGCATGTACATATTATTATTAATATTACATAGTACATATCATTATTGATCGTACATAGCACATATCATGTCAAATAACTCCAGTCAACATGCGTATCACCACCATTAGATCACGAGCTTAATTACCATGCCGCGTGAAACCAGCAACCCGCTTGGCAGGGATCCCTCTTCTCGCTCCGGGCCCATAAATCGTGGGGGT…
49	AB252802	Laos native pig	Domestic/Asian	D2	508	CAACCAAAACAAGCCTTCCATTCGTATGCAAACCAAAACGCCAAGTACTTAATTACTATCTTTAAAACAAAAAAACCCATAAAAATTGCGCACAAACATACAAATATGCGACCCCAAAAATTTAACCATTAAAAAC-AAAAAATTTAATATATTATAGCCCTATGTACGTCGTGCATTAACTGCTAGTCCCCATGCATATAAGCATGTACATATTATTATTAATATTACATAGTACATATCATTATTGATCGTACATAGCACATATCATGTCAAATAACTCCAGTCAACATGCGTATCACCACCATTAGATCACGAGCTTAATTACCATGCCGCGTGAAACCAGCAACCCGCTTGGCAGGGATCCCTCTTCTCGCTCCGGGCCCATAAATCGTGGGGGT…
50	AB252803	Myanmar native pig	Domestic/Asian	D2	508	CAACCAAAACAAGCATTCCATTCGTATGCAAACCAAAACGCCAAGTACTTAATTACTATCTTTAAAACAAAAAAACCCATAAAAATTGCGCACAAACATACAAATATGCGACCCCAAAAATTTAACCATTAAAAAC-AAAAAATTTAATATATTATAGCCCTATGTACGTCGTGCATTAACTGCTAGTCCCCATGCATATAAGCATGTACATATTATTATTAATATTACATAGTACATATCATTATTGATCGTACATAGCACATATCATGTCAAATAACTCCAGTCAACATGCGTATCACCACCATTAGATCACGAGCTTAATTACCATGCCGCGTGAAACCAGCAACCCGCTTGGCAGGGATCCCTCTTCTCGCTCCGGGCCCATAAATCGTGGGGGT…
51	AB252804	Myanmar native pig	Domestic/Asian	D2	508	CAACCAAAACAAGCATTCCATTCGTATGCAAACCAAAACGCCAAGTACTTAATTACTATCTTTAAAACAAAAAAACCCATAAAAATTGCGCACAAACATACAAATATGCGACCCCAAAAATTTAACCATTAAAAAC-AAAAAATTTAATATATTATAGCCCTATGTACGTCGTGCATTAACTGCTAGTCCCCATGCATATAAGCATGTACATATTATTATTAATATTACATAGTACATATCATTATTGATCGTACATAGCACATATCATGTCAAATAACTCCAGTCAACATGCGTATCACCACCATTAGATCACGAGCTTAATTACCATGCCGCGTGAAACCAGCAACCCGCTTGGCAGGGATCCCTCTTCTCGCTCCGGGCCCATAAATCGTGGGGGT…
52	AB252805	Vietnam native pig	Domestic/Asian	D2	508	CAACCAAAACAAGCATTCCATTCGTATGCAAACCAAAACGCCAAGTACTTAATTACTATCTTTAAAACAAAAAAACCCATAAAAATTGCGCACAAACATACAAATATGCGACCCCAAAAATTTAACCATTAAAAAC-AAAAAATTTAATATATTATAGCCCTATGTACGTCGTGCATTAACTGCTAGTCCCCATGCATATAAGCATGTACATATTATTATTAATATTACATAGTACATATCATTATTGATCGTACATAGCACATATCATGTCAAATAACTCCAGTCAACATGCGTATCACCACCATTAGATCACGAGCTTAATTACCATGCCGCGTGAAACCAGCAACCCGCTTGGCAGGGATCCCTCTTCTCGCTCCGGGCCCATAAATCGTGGGGGT…
53	AB252806	Laos native pig	Domestic/Asian	D2	508	CAACCAAAACAAGCATTCCATTCGTATGCAAACCAAAACGCCAAGTACTTAATTACTATCTTTAAAACAAAAAAACCCATAAAAATTGCGCACAAACATACAAATATGCGACCCCAAAAATTTAACCATTAAAAAC-AAAAAATTTAATATATTATAGCCCTATGTACGTCGTGCATTAACTGCTAGTCCCCATGCATATAAGCATGTACATATTATTATTAATATTACATAGTACATATTATTATTGATCGTACATAGCACATATCATGTCAAATAACTCCAGTCAACATGCGTATCACCACCATTAGATCACGAGCTTAATTACCATGCCGCGTGAAACCAGCAACCCGCTTGGCAGGGATCCCTCTTCTCGCTCCGGGCCCATAAATCGTGGGGGT…
54	AB252807	Myanmar native pig	Domestic/Asian	D2	509	CAACCAAAACAAGCATTCCATTCGTATGCAAACCAAAACGCCAAGTACTTAATTACTATCTTTAAAACAAAAAAACCCATAAAAATTGCGCACAAACATACAAATATGCGACCCCAAAAATTTAACCATTAAAAAC-AAAAAATTTAATATATTATAGCCCTATGTACGTCGTGCATTAACTGCTAGTCCCCATGCATATAAGCATGTACATATTATTATTAATATTACATAGTACATATTATTATTGATCGTACATAGCACATATCATGTCAAATAACTCCAGTCAACATGCGTATCACCACCATTAGATCACGAGCTTAATTACCATGCCGCGTGAAACCAGCAACCCGCTTGGCAGGGATCCCTCTTCTCGCTCCGGGCCCATAAATCGTGGGGGT…
55	AB252808	Myanmar native pig	Domestic/Asian	D2	509	CAACCAAAACAAGCATTCCATTCGTATGCAAACCAAAACGCCAAGTACTTAATTACTATCTTTAAAACAAAAAAACCCATAAAAATTGCGCACAAACATACAAATATGCGACCCCAAAAATTTAACCATTAAAAAC-AAAAAATTTAATATATTATAGCCCTATGTACGTCGTGCATTAACTGCTAGTCCCCATGCATATAAGCATGTACATACTATTATTAATATTACATAGTACATATTATTATTGATCGTACATAGCACATATCATGTCAAATAACTCCAGTCAACATGCGTATCACCACCATTAGATCACGAGCTTAATTACCATGCCGCGTGAAACCAGCAACCCGCTTGGCAGGGATCCCTCTTCTCGCTCCGGGCCCATAAATTGTGGGGGT…
56	AB252809	Laos native pig	Domestic/Asian	D2	508	CAACCAAAACAAGCATTCCATTCGTATGCAAACCAAAACGCCAAGTACTTAATTACTATCTTTAAAACAAAAAAACCCATAAAAATTGCGCACAAACATACAAATATGCGACCCCAAAAATTTAACCATTAAAAAC-AAAAAATTTAATATATTATAGCCCTATGTACGTCGTGCATTAACTGCTAGTCCCCATGCATATAAGCATGTACATATTATTATTAATATTACATAGTACATATCATTATTGATCGTACATAGCACATATCATGTCAAATAATTCCAGTCAACATGCGTATCACCACCATTAGATCACGAGCTTAATTACCATGCCGCGTGAAACCAGCAACCCGCTTGGCAGGGATCCCTCTTCTCGCTCCGGGCCCATAAATCGTGGGGGT…
57	AB252810	Myanmar native pig	Domestic/Asian	D2	508	CAACCAAAACAAGCATTCCATTCGTATGCAAACCAAAACGCCAAGTACTTAATTACTATCTTTAAAACAAAAAAACCCATAAAAATTGCGCACAAACATACAAATATGCGACCCCAAAAATTTAACCATTAAAAAC-AAAAAATTTAATATATTATAGCCCTATGTACGTCGTGCATTAACTGCTAGTCCCCATGCATATAAGCATGTACATATTATTATTAATATTACATAGTACATATTATTATTGATCGTACATAGCACATATCATGTCAAATAATTCCAGTCAACATGCGTATCACCACCGTTAGATCACGAGCTTAATTACCATGCCGCGTGAAACCAGCAACCCGCTTGGCAGGGATCCCTCTTCTCGCTCCGGGCCCATAAACCGTGGGGGT…
58	AY884709	Indian wild boar	Wild boar	D3	653	CAACCAAAACAAGCATTCCATTCGTATGCAAACCAAAACGCCAAGTACTTAATTACTATCTTTAAAACAAAAAAACCCATAAAAATCGCGCACAAACATACAAATATGCGACCCCAAAAATTTAACCATTAAAAACCAAAAAATTTAATATATTATAGTCCTATGTACGTCGTGCATTAATTGCTAGTCCCCATGCATATAAGCATGTACATATTATTATTGATATTACATAGTACATATTATTATTGATCGTACATAGCACATATCATGTCAAATAATTCCAGTCAACATGCGTATCACCACCATTAGATCACGAGCTTAACTACCATGCCGCGTGAAACCAGCAACCCGCTTGGCAGGGATCCCTCTTCTCGCTCCGGGCCCATAAACCGTGGGGGT…
59	AY884675	Indian wild boar	Wild boar	D3	653	CAACCAAAACAAGCATTCCATTCGTATGCAAACCAAAACGCCAAGTACTTAATTACTATCTTTAAAACAAAAAAACCCATAAAAATCGCGCACAAACATACAAATATGCGACCCCAAAAATTTAACCATTAAAAACCAAAAAATTTAATATATTATAGTCCTATGTACGTCGTGCATTAATTGCTAGTCCCCATGCATATAAGCATGTACATATTATTATTAATATTACATAGTACATATTATTATTGATCGTACATAGCACATATCATGTCAAATAATTCCAGTCAACATGCGTATCACCACCATTAGATCACGAGCTTAACTACCATGCCGCGTGAAACCAGCAACCCGCTTGGCAGGGATCCCTCTTCTCGCTCCGGGCCCATAAATCGTGGGGGT…
60	AB252825	Bhutan wild boar	Asian	D3	509	CAACCAAAACAAGCATTCCATTCGTATGCAAACCAAAACGCCAAGTACTTAATTACTATCTTTAAAACAAAAAAACCCATAAAAATCGCGCACAAACATACAAATATGCGACCCCAAAAATTTAACCATTAAAAACCAAAAAATTTAATATATTATAGTCCTATGTACGTCGTGCATTAATTGCTAGTCCCCATGCATATAAGCATGTACATATTATTATTAATATTACATAGTACATATTATTATTGATCGTACATAGCACATATCATGTCAAATAATTCCAGTCAACATGCGTATCACCACCATTAGATCACGAGCTTAACTACCATGCCGCGTGAAACCAGCAACCCGCTTGGCAGGGATCCCTCTTCTCGCTCCGGGCCCATAAATCGTGGGGGT…
61	AB252826	Bhutan wild boar	Asian	D3	509	CAACCAAAACAAGCATTCCATTCGTATGCAAACCAAAACGCCAAGTACTTAATTACTATCTTTAAAACAAAAAAACCCATAAAAATCGCGCACAAACATACAAATATGCGACCCCAAAAATTTAACCATTAAAAACCAAAAAATTTAATATATTATAGTCCTATGTACGTCGTGCATTAATTGCTAGTCCCCATGCATATAAGCATGTACATACTATTATTAATATTACATAGTACATATTATTATTGATCGTACATAGCACATATCATGTCAAATAATTCCAGTCAACATGCGTATCACCACCATTAGATCACGAGCTTAACTACCATGCCGCGTGAAACCAGCAACCCGCTTGGCAGGGATCCCTCTTCTCGCTCCGGGCCCATAAATCGTGGGGGT…
62	AB015094	Italian wild boar	Wild boar	D4	1045	CAACCAAAACAAGCATTCCATTCGTATGCAAACCAAAACGCCAAGTACTTAATTACTATCTTTAAAACAAAAAAACCCATAAAAATTGCACACAAACATACAAATATGTGACCCCAAAAATTTAACCGTTGAAAACCAAAAAATCTAATATATTATAGCCCTATGTACGTCGTGCATTAATTGCTAGTCCCCATGCATATAAGCATGTACATATTATTATTAATATTACATAGTACATATTATTATTGATCGTACATAGCACATATCATGTCAAACAATTCCAGTCAACATGCGTATCACCACCACTAGATCACGAGCTTAATTACCATGCCGCGTGAAACCAGCAACCCGCTTGGCAGGGATCCCTCTTCTCGCTCCGGGCCCATAAACCGTGGGGGT…
63	AB015095	Italuan wild boar	Wild boar	D4	1045	CAACCAAAACAAGCATTCCATTCGTATGCAAACCAAAACGCCAAGTACTTAATTACTATCTTTAAAACAAAAAAACCCATAAAAATTGCACACAAACATACAAATATGTGACCCCAAAAATTTAACCGTTGAAAACCAAAAAATCTAATATATTATAGCCCTATGTACGTCGTGCATTAATTGCTAGTCCCCATGCATATAAGCATGTACATATTATTATTAATATTACATAGTACATATTATTATTGATCGTACATAGCACATATCATGTCAAACAATTCCAGTCAACATGCGTATCACCACCACTAGATCACGAGCTTAACTACCATGCCGCGTGAAACCAGCAACCCGCTTGGCAGGGATCCCTCTTCTCGCTCCGGGCCCATAAACCGTGGGGGT…
64	AY884623	Myanmar wild boar	Wild boar	D5	652	CAACCAAAACAAGCATTCCATTCGTATGCAAACCAAAACGCCAAGTACTTAATTACTATCTTTAAAACAAAAAAACCCATAAAAATTGCGCACAAACATACAAATATGCGACCCCAAAAATTTAACCATTAAAAACAAAAAATTTAATATATTATAGCCCTATGTACGTCGTGCATTAATTGCTAGTCCCCATGCATATAAGCATGTACATATTATTATTAATATTACATAGTACATATTATTATTGATCGTACATAGCACATATCATGTCAAATAACTCCAGTCAACATGCGTATCACCACCACTAGATCACGAGCTTAATTACCATGCCGCGTGAAACCAGCAACCCGCTTGGCAGGGATCCCTCTTCTCGCTCCGGGCCCATAAATCGTGGGGGTT…
65	AY884678		Island SEA & Oceania	D6	652	CAACCAAAACAAGCATTCCATTCGTATGCAAACCAAAACGCCAAGTACTTAATTACTATCTTTAAAACAAAAAAACCCATAAAAATTGCGCACAAACATACAAATATGCGACCCCAAAAATTTAACCATTAAAAACAAAAAATTTAATATATTATAGCCCTATGTACGTCGTGCATTAATTGCTAGTCCCCATGCATATAAGCATGTACATACTATTATTAATATTACATAGTACATATTATTATTGATCGTACATAGCACATATCATGTCAAATAACTCCAGTCAACATGCGTATCACCGCCACTAGATCACGAGCTTAATCACCATGCCGCGTGAAACCAGCAACCCGCTTGGCAGGGATCCCTCTTCTCGCTCCGGGCCCATGAATCGTGGGGGTT…
66	AB252811	Bhutan native pig	Domestic/Asian	D7	508	CAACCAAAACAAGCATTCCATTCATATGCAAACCAAAACGCCAAGTACTTAATTACTATCTTTAAAACAAAAAAACCCATAAAAATTGCGCACAAACATACAAATATGCGACCCCAAAAATTTAACCATTAAAAAC-AAAAAATTTAATATATTATAACCCTATGTACGTCGTGCATTAACCGCTAGTCCCCATGCATATAAGCATGTACATATTATTATTAATATTACATAGTACATATTATTATTGATCGTACATAGCACATATCATGTCAAATAATTCCAGTCAACATGCGTATCACCACCATTAGATCACGAGCTTAATTACCATGCCGCGTGAAACCAGCAACCCGCTTGGCAGGGATCCCTCTTCTCGCTCCGGGCCCATAAATCGTGGGGGT…
67	AB252812	Cambodia native pig	Domestic/Asian	D7	509	CAACCAAAACAAGCATTCCATTCATATGCAAACCAAAACGCCAAGTACTTAATTACTATCTTTAAAACAAAAAAACCCATAAAAATTGCGCACAAACATACAAATATGCGACCCCAAAAATTTAACCATTAAAAAC-AAAAATTTTAATATATTATAGCCCTATGTACGTCGTGCATTAACCGCTAGTCCCCATGCATATAAGCATGTACATACTATTATTAATATTACATAGTACATATTATTATTGATCGTACATAGCACATATCATGTCAAATAACTCCAGTCAACATGCGTATCACCACCATTAGATCACGAGCTTAATTACCATGCCGCGTGAAACCAGCAACCCGCTTGGCAGGGATCCCTCTTCTCGCTCCGGGCCCATAAATCGTGGGGGT…
68	AB252813	Cambodia native pig	Domestic/Asian	D7	509	CAACCAAAACAAGCATTCCATTCATATGCAAACCAAAACGCCAAGTACTTAATTACTATCTTTAAAACAAAAAAACCCATAAAAATTGCGCACAAACATACAAATATGCGACCCCAAAAATTTAACCATTAAAAAC-AAAAATTTTAATATATTATAGCCCTATGTACGTCGTGCATTAACCGCTAGTCCCCATGCATATAAGCATGTACATACTATTATTAATATTACATAGTACATATTATTATTGATCGTACATAGCACATATCATGTCAAATAACTCCAGTCAACATGCGTATCACCACCATTAGATCACGAGCTTAATTACCATGCCGCGTGAAACCAGCAACCCGCTTGGCAGGGATCCCTCTTCTCGCTCCGGGCCCATAAATCGTGGGGGT…
69	AB252814	Cambodia native pig	Domestic/Asian	D7	509	CAACCAAAACAAGCATTCCATTCATATGCAAACCAAAACGCCAAGTACTTAATTACTATCTTTAAAACAAAAAAACCCATAAAAATTGCGCACAAACATACAAATATGCGACCCCAAAAATTTAACCATTAAAAAC-AAAAATTTTAATATATTATAGCCCTATGTACGTCGTGCATTAACCGCTAGTCCCCATGCATATAAGCATGTACATACTATTATTAATATTACATAGTACATATTATTATTGATCGTACATAGCACATATCATGTCAAATAACTCCAGTCAACATGCGTATCACCACCATTAGATCACGAGCTTAATTACCATGCCGCGTGAAACCAGCAACCCGCTTGGCAGGGATCCCTCTTCTCGCTCCGGGCCCATAAATCGTGGGGGT…
70	AB252815	Myanmar native pig	Domestic/Asian	D7	508	CAACCAAAACAAGCATTCCATTCATATGCAAACCAAAACGCCAAGTACTTAATTACTATCTTTAAAACAAAAAAACCCATAAAAATTGCGCACAAACATACAAATATGCGACCCCAAAAATTTAACCATTAAAAAC-AAAAAATTTAATATATTATAGCCCTATGTACGTCGTGCATTAATCGCTAGTCCCCATGCATATAAGCATGTACATACTATTATTAATATTACATAGTACATATTATTATTGATCGTACATAGCACATATCATGTCAAATAATTCCAGTCAACATGCGTATCACCACCATTAGATCACGAGCTTAATTACCATGCCGCGTGAAACCAGCAACCCGCTTGGCAGGGATCCCTCTTCTCGCTCCGGGCCCATAAATCGTGGGGGT…
71	AB252816	Laos native pig	Domestic/Asian	D7	508	CAACCAAAACAAGCATTCCATTCATATGCAAACCAAAACGCCAAGTACTTAATTACTATCTTTAAAACAAAAAAACCCATAAAAATTGCGCACAAACATACAAATATGCGACCCCAAAAATTTAACCATTAAAAAC-AAAAAATTTAATATATTATAGCCCTATGTACGTCGTGCATTAACCGCTAGTCCCCATGCATATAAGCATGTACATACTATTATTAATATTACATAGTACATATCATTATTGATCGTACATAGCACATATCATGTCAAATAACTCCAGTCAACATGCGTATCACCACCATTAGATCACGAGCTTAATTACCATGCCGCGTGAAACCAGCAACCCGCTTGGCAGGGATCCCTCTTCTCGCTCCGGGCCCATAAATCGTGGGGGT…
72	AB252817	Laos native pig	Domestic/Asian	D7	508	CAACCAAAACAAGCATTCCATTCATATGCAAACCAAAACGCCAAGTACTTAATTACTATCTTTAAAACAAAAAAACCCATAAAAATTGCGCACAAACATACAAATATGCGACCCCAAAAATTTAACCATTAAAAAC-AAAAAATTTAATATATTATAGCCCTATGTACGTCGTGCATTAACCGCTAGTCCCCATGCATATAAGCATGTACATACTATTATTAATATTACATAGTACATATCATTATTGATCGTACATAGCACATATCATGTCAAATAACTCCAGTCAACATGCGTATCACCACCATTAGATCACGAGCTTAATTACCATGCCGCGTGAAACCAGCAACCCGCTTGGCAGGGATCCCTCTTCTCGCTCCGGGCCCATAAATCGTGGGGGT…
73	AB252818	Laos native pig	Domestic/Asian	D7	508	CAACCAAAACAAGCATTCCATTCATATGCAAACCAAAACGCCAAGTACTTAATTACTATCTTTAAAACAAAAAAACCCATAAAAATTGCGCACAAACATACAAATATGCGACCCCAAAAATTTAACCATTAAAAAC-AAAAAATTTAATATATTATAGCCCTATGTACGTCGTGCATTAACCGCTAGTCCCCATGCATATAAGCATGTACATACTATTATTAATATTACATAGTACATATCATTATTGATCGTACATAGCACATATCATGTCAAATAACTCCAGTCAACATGCGTATCACCACCATTAGATCACGAGCTTAATTACCATGCCGCGTGAAACCAGCAACCCGCTTGGCAGGGATCCCTCTTCTCGCTCCGGGCCCATAAATCGTGGGGGT…
74	AB252819	Laos native pig	Domestic/Asian	D7	508	CAACCAAAACAAGCATTCCATTCATATGCAAACCAAAACGCCAAGTACTTAATTACTATCTTTAAAACAAAAAAACCCATAAAAATTGCGCACAAACATACAAATATGCGACCCCAAAAATTTAACCATTAAAAAC-AAAAAATTTAATATATTATAGCCCTATGTACGTCGTGCATTAACCGCTAGTCCCCATACATATAAGCATGTACATACTATTATTAATATTACATAGTACATATCATTATTGATCGTACATAGCACATATCATGTCAAATAACTCCAGTCAACATGCGTATCACCACCATTAGATCACGAGCTTAATTACCATGCCGCGTGAAACCAGCAACCCGCTTGGCAGGGATCCCTCTTCTCGCTCCGGGCCCATAAATCGTGGGGGT…
75	AB252820	Cambodia native pig	Domestic/Asian	D7	508	CAACCAAAACAAGCATTCCATTCATATGCAAACCAAAACGCCAAGTACTTAATTACTATCTTTAAAACAAAAAAACCCATAAAAATTGCGCACAAACATACAAATATGCGACCCCAAAAATTTAACCATTAAAAAC-AAAAAATTTAATATATTATAGCCCTATGTACGTCGTGCATTAACCGCTAGTCCCCATACATATAAGCATGTACATACTATTATTAATATTACATAGTACATATCATTATTGATCGTACATAGCACATATCATGTCAAATAACTCCAGTCAACATGCGTATCACCACCATTAGATCACGAGCTTAATTACCATGCCGCGTGAAACCAGCAACCCGCTTGGCAGGGATCCCTCTTCTCGCTCCGGGCCCATAAATCGTGGGGGT…
76	AB252821	Myanmar native pig	Domestic/Asian	D7	508	CAACCAAAACAAGCATTCCATTCATATGCAAACCAAAACGCCAAGTACTTAATTACTATCTTTAAAACAAAAAAACCCATAAAAATTGCGCACAAACATACAAATATGCGACCCCAAAAATTTAACCATTAAAAAC-AAAAAATTTAATATATTATAGCCCTATGTACGTCGTGCATTAACCGCTAGTCCCCATGCATATAAGCATGTACATACTATTATTAATATTACATAGTACATATCATTATTGATCGTACATAGCACATATCATGTCAAATAACTCCAGTCAACATGCGTATCACCACCATTAGATCACGAGCTTAATTACCATGCCGCGTGAAACCAGCAACCCGCTTGGCAGGGATCCCTCTTCTCGCTCCGGGCCCATAAATCGTGGGGGT…
77	AB252822	Myanmar wild boar	Asian		508	CAACCAAAACAAGCATTCCATTCGTATGCAAACCAAAACGCCAAGTACTTAATTACTATCTTTAAAACAAAAAAACCCATAAAAATTGCGCACAAACATACAAATATGCGACCCCAAAAATTTAACCATTAAAAAC-AAAAAATTTAATATATTATAGCCCTATGTACGTCGTGCATTAACTGCTAGTCCCCATGCATATAAGCATGTACATACTATTATTAATATTACATAGTACATATTATTATTGATCGTACATAGCACATATCATGTTAAACAACTCCAGTCAACATGCGTATCACCACCACTAGATCACGAGCTTAATTACCATGCCGCGTGAAACCAGCAACCCGCTTGGCAGGGATCCCTCTTCTCGCTCCGGGCCCATAAATCGTGGGGGT…
78	AB252823	Cambodian wild boar	Asian		508	CAACCAAAACAAGCATTCCATTCGTATGCAAACCAAAACGCCAAGTACTTAATTACTATCTTTAAAACAAAAAAACCCACAAAAATTGCGCACAAACATACAAATATGCGACCCCAAAAATTTAACCATTAAAAAC-AAAAAATTTAATATATTATAGCCCTATGTACGTCGTGCATTAATTGCTAGTCCCCATGCATATAAGCATGTACATATTATTATTAATATTACATAGTACATATTATTATTGATCGTACATAGCACATATTATGTCAAATAACTCTAGTCAACATGCGTATCACCACCATTAGATCACGAGCTTAATTACCATGCCGCGTGAAACCAGCAACCCGCTTGGCAGGGATCCCTCTTCTCGCTCCGGGCCCATGAATCGTGGGGGT…
79	AB252824	Cambodian wild boar	Asian		508	CAACCAAAACAAGCATTCCATTCGTATGCAAACCAAAACGCCAAGTACTTAATTACTATCTTTAAAACAAAAAAACCCACAAAAATTGCGCACAAACATACAAATATGCGACCCCAAAAATTTAACCATTAAAAAC-AAAAAATTTAATATATTATAGCCCTATGTACGTCGTGCATTAATTGCTAGTCCCCATGCATATAAGCATGTACATATTATTATTAATATTACATAGTACATATTATTATTGATCGTACATAGCACATATTATGTCAAATAACTCTAGCCAACATGCGTATCACCACCATTAGATCACGAGCTTAATTACCATGCCGCGTGAAACCAGCAACCCGCTTGGCAGGGATCCCTCTTCTCGCTCCGGGCCCATGGATCGTGGGGGT…
80	AB015087	Ryukyu wild boar	Wild boar		1044	CAACCAAAACAAGCATTCCATTCGTATGCAAACCAAAACGCCAAGTACTTAATTACTATCTTTAAAACAAAAAAACCCATAAAAATTGCGCACAAACATACAAATATGCGACCCCAAAAATTTAACCATTAAAAACAAAAAATTTAATATATTATAGCCCTATGTACGTCGTGCATTAATTGCTAGTCCCCATGCATATAAGCATGTACATATTATTATTAATATTACATAGTACATATTATTATTGATCGTACATAGCACATATCATGTCAAATAATTCCAGTCAACATGCGTATCACCACCACTAGATCACGAGCTTAATTACCATGCCGCGTGAAACCAGCAACCCGCTTGGCAGGGATCCCTCTTCTCGCTCCGGGCCCATGAATCGTGGGGGTT…
81	AB015088	Ryukyu wild boar	Wild boar		1044	CAACCAAAACAAGCATTCCATTCGTATGCAAACCAAAACGCCAAGTACTTAATTACTATCTTTAAAACAAAAAAACCCATAAAAATTGCGCACAAACATACAAATATGCGACCCCAAAAATTTAACCATTAAAAACAAAAAATTTAATATATTATAGCCCTATGTACGTCGTGCATTAATTGCTAGTCCCCATGCATATAAGCATGTACATATTATTATTAATATTACATAGTACATATTATTATTGATCGTACATAGCACATATCATGTCAAATAATTCCAGTCAACATGCGTATCACTACCACTAGATCACGAGCTTAATTACCATGCCGCGTGAAACCAGCAACCCGCTTGGCAGGGATCCCTCTTCTCGCTCCGGGCCCATGAATCGTGGGGGTT…
82	AB015089	Ryukyu wild boar	Wild boar		1044	CAACCAAAACAAGCATTCCATTCGTATGCAAACCAAAACGCCAAGTACTTAATTACTATCTTTAAAACAAAAAAACCCATAAAAATTGCGCACAAACATACAAATATGCGACCCCAAAAATTTAACCATTAAAAACAAAAAATTTAATATATTATAGCCCTATGTACGTCGTGCATTAATTGCTAGTCCCCATGCATATAAGCATGTACATACTATTATTAATATTACATAGTACATATTATTATTGATCGTACATAGCACATATCATGTCAAATAATTCCAGTCAACATGCGTATCACTACCACTAGATCACGAGCTTAATTACCATGCCGCGTGAAACCAGCAACCCGCTTGGCAGGGATCCCTCTTCTCGCTCCGGGCCCATGAATCGTGGGGGTT…
83	AB015090	Ryukyu wild boar	Wild boar		1044	CAACCAAAACAAGCATTCCATTCGTATGCAAACCAAAACGCCAAGTACTTAATTACTATCTTTAAAACAAAAAAACCCATAAAAATTGCGCACAAACATACAAATATGCGACCCCAAAAATTTAACCATTAAAAACAAAAAATTTAATATATTATAGCCCTATGTACGTCGTGCATTAATTGCTAGTCCCCATGCATATAAGCATGTACATACTATTATTAATATTACATAGTACATATTATTATTGATCGTACATAGCACATATCATGTCAAATAATTCCAGTCAACATGCGTATCACTACCATTAGATCACGAGCTTAATTACCATGCCGCGTGAAACCAGCAACCCGCTTGGCAGGGATCCCTCTTCTCGCTCCGGGCCCATGAATCGTGGGGGTT…
References
1	Watanobe, T., Ishiguro, N., Okumura, N. et al. Ancient Mitochondrial DNA Reveals the Origin of Sus scrofa from Rebun Island, Japan. J Mol Evol 52, 281–289 (2001). https://doi.org/10.1007/s002390010156
2	Okumura N, Ishiguro N, Nakano M, Hirai K, Matsui A, Sahara M. Geographic population structure and sequence divergence in the mitochondrial DNA control region of the Japanese wild boar (Sus scrofa leucomystax), with reference to those of domestic pigs. Biochem Genet. 1996 Jun;34(5-6):179-89. doi: 10.1007/BF02407018.
3	Tanaka K, Iwaki Y, Takizawa T, Dorji T, Tshering G, Kurosawa Y, Maeda H, Mannen H, Nomura K, Dang VB, Chhum-Phith LC, Bouahom B, Yamamoto Y, Dang T, Namikawa T. Mitochondrial diversity of native pigs in the mainland South and South-east Asian countries and its relationships between local wild boars. Animal Science Journal. 2008. 79: 417–434; https://doi.org/10.1111/j.1740-0929.2008.00546.x.
4	Larson G, Dobney K, Albarella U, Fang M, Smith EM, Robins J, Lowden S, Finlayson H, Brand T, Willerslev E, Conwy PR, Andersson L, Cooper A. Worldwide phylogeography of wild boar reveals multiple centers of pig domestication. Science. 2005. 307: 1618–1621; 10.1126/science.1106927.
